# Supplementary material for: Wheat NAM genes regulate the majority of early monocarpic senescence transcriptional changes including nitrogen remobilization genes
Source: G3 (Bethesda). 2022 Oct 13;13(2):jkac275. doi: 10.1093/g3journal/jkac275 (PMC9911049; doi:10.1093/g3journal/jkac275)
Supplement: jkac275_Supplementary_Table_S1 [file jkac275_supplementary_table_s1.xlsx]

## Sheet: WT
Supplementary Table 1. The 6,508 differentially expressed genes in WT with their p-value adjusted for multiple testing from ImpulseDE2 (padj) and the grouped pattern assigned by gradient tool for each timepoint (z-score > |2| were considered significant).
Gene	pattern in gradient tool	ImpulseDE2 padj	grouped_pattern
TraesCS1A02G001800	-1_-1_-1_-1_-1_-1_-1	9.9e-05	D03
TraesCS5A02G334600	-1_-1_-1_-1_-1_-1_-1	6.29e-10	D03
TraesCS1A02G007500	-1_-1_-1_-1_-1_-1_-1	1e-10	D03
TraesCS5B02G407400	-1_-1_-1_-1_-1_-1_-1	3.1e-05	D03
TraesCS1D02G423800	-1_-1_-1_-1_-1_-1_-1	0.000219664	D03
TraesCS5B02G409400	-1_-1_-1_-1_-1_-1_-1	0.000150622	D03
TraesCS1D02G428200	-1_-1_-1_-1_-1_-1_-1	7.04e-14	D03
TraesCS6D02G224200	-1_-1_-1_-1_-1_-1_-1	7.59e-06	D03
TraesCS3A02G534900	-1_-1_-1_-1_-1_-1_-1	6.89e-05	D03
TraesCS2B02G007400	-1_-1_-1_-1_-1_-1_-1	0.000436795	D03
TraesCS4B02G062200	-1_-1_-1_-1_-1_-1_-1	2.65e-07	D03
TraesCS4D02G199400	-1_-1_-1_-1_-1_-1_-1	9.62e-07	D03
TraesCS5A02G368400	-1_-1_-1_-1_-1_-1_-1	8.21e-07	D03
TraesCS5D02G067600	-1_-1_-1_-1_-1_-1_-1	2.87e-10	D03
TraesCS5B02G419000	-1_-1_-1_-1_-1_-1_-1	5.08e-05	D03
TraesCS2D02G208600	-1_-1_-1_-1_-1_-1_-1	0.000101189	D03
TraesCS1A02G036200	-1_-1_-1_-1_-1_-1_-1	1.12e-07	D03
TraesCS4A02G011700	-1_-1_-1_-1_-1_-1_-1	5.1e-05	D03
TraesCS7A02G413800	-1_-1_-1_-1_-1_-1_-1	3e-09	D03
TraesCS4D02G204000	-1_-1_-1_-1_-1_-1_-1	3.38e-06	D03
TraesCS2B02G050600	-1_-1_-1_-1_-1_-1_-1	7.39e-05	D03
TraesCS1A02G046400	-1_-1_-1_-1_-1_-1_-1	3.02e-06	D03
TraesCS7D02G191700	-1_-1_-1_-1_-1_-1_-1	0.000289204	D03
TraesCS6D02G257400	-1_-1_-1_-1_-1_-1_-1	4.15e-08	D03
TraesCS1A02G056200	-1_-1_-1_-1_-1_-1_-1	1.09e-05	D03
TraesCS1B02G325100	-1_-1_-1_-1_-1_-1_-1	4.34e-09	D03
TraesCS1A02G057200	-1_-1_-1_-1_-1_-1_-1	2.05e-08	D03
TraesCS1A02G058900	-1_-1_-1_-1_-1_-1_-1	1.26e-08	D03
TraesCS3B02G035900	-1_-1_-1_-1_-1_-1_-1	0.000890767	D03
TraesCS7D02G209600	-1_-1_-1_-1_-1_-1_-1	2.57e-08	D03
TraesCS3A02G005900	-1_-1_-1_-1_-1_-1_-1	2.72e-11	D03
TraesCS2B02G079100	-1_-1_-1_-1_-1_-1_-1	1.27e-05	D03
TraesCS3B02G041900	-1_-1_-1_-1_-1_-1_-1	6.06e-08	D03
TraesCS2B02G079300	-1_-1_-1_-1_-1_-1_-1	7.97e-10	D03
TraesCS2B02G079400	-1_-1_-1_-1_-1_-1_-1	2.3e-10	D03
TraesCS1B02G339500	-1_-1_-1_-1_-1_-1_-1	1.01e-05	D03
TraesCS4B02G097100	-1_-1_-1_-1_-1_-1_-1	2.46e-05	D03
TraesCS2B02G086200	-1_-1_-1_-1_-1_-1_-1	8.39e-20	D03
TraesCS2D02G049500	-1_-1_-1_-1_-1_-1_-1	0.000179993	D03
TraesCS3B02G067300	-1_-1_-1_-1_-1_-1_-1	0.0003473	D03
TraesCS5D02G481500	-1_-1_-1_-1_-1_-1_-1	3.41e-06	D03
TraesCS2A02G066700	-1_-1_-1_-1_-1_-1_-1	2.37e-05	D03
TraesCS5B02G477800	-1_-1_-1_-1_-1_-1_-1	3.62e-05	D03
TraesCS4B02G109900	-1_-1_-1_-1_-1_-1_-1	0.000126596	D03
TraesCS2D02G065200	-1_-1_-1_-1_-1_-1_-1	2.31e-07	D03
TraesCS5B02G481100	-1_-1_-1_-1_-1_-1_-1	1.93e-05	D03
TraesCS2A02G067300	-1_-1_-1_-1_-1_-1_-1	1.59e-08	D03
TraesCS2D02G065600	-1_-1_-1_-1_-1_-1_-1	6.03e-08	D03
TraesCS3D02G054600	-1_-1_-1_-1_-1_-1_-1	0.000513922	D03
TraesCS5B02G486100	-1_-1_-1_-1_-1_-1_-1	0.000436537	D03
TraesCS6A02G208200	-1_-1_-1_-1_-1_-1_-1	2.28e-05	D03
TraesCS6D02G282000	-1_-1_-1_-1_-1_-1_-1	4.9e-05	D03
TraesCS1B02G374000	-1_-1_-1_-1_-1_-1_-1	2.04e-06	D03
TraesCS1B02G379300	-1_-1_-1_-1_-1_-1_-1	1.23e-05	D03
TraesCS3B02G099300	-1_-1_-1_-1_-1_-1_-1	6.71e-10	D03
TraesCS6B02G194600	-1_-1_-1_-1_-1_-1_-1	0.000204815	D03
TraesCS5B02G108300	-1_-1_-1_-1_-1_-1_-1	1.39e-05	D03
TraesCS6D02G291600	-1_-1_-1_-1_-1_-1_-1	7.33e-06	D03
TraesCS1A02G298800	-1_-1_-1_-1_-1_-1_-1	7.74e-06	D03
TraesCS5D02G513800	-1_-1_-1_-1_-1_-1_-1	1.59e-05	D03
TraesCS2D02G082700	-1_-1_-1_-1_-1_-1_-1	4.97e-06	D03
TraesCS5B02G503800	-1_-1_-1_-1_-1_-1_-1	3.94e-06	D03
TraesCS7B02G210000	-1_-1_-1_-1_-1_-1_-1	1.4e-13	D03
TraesCS7A02G123200	-1_-1_-1_-1_-1_-1_-1	1.53e-07	D03
TraesCS6A02G219100	-1_-1_-1_-1_-1_-1_-1	0.000101964	D03
TraesCS5A02G086600	-1_-1_-1_-1_-1_-1_-1	1.31e-11	D03
TraesCS6A02G220200	-1_-1_-1_-1_-1_-1_-1	1.19e-09	D03
TraesCS4B02G144000	-1_-1_-1_-1_-1_-1_-1	2.69e-05	D03
TraesCS6D02G299200	-1_-1_-1_-1_-1_-1_-1	9.48e-05	D03
TraesCS4B02G305800	-1_-1_-1_-1_-1_-1_-1	6.49e-06	D03
TraesCS1A02G133100	-1_-1_-1_-1_-1_-1_-1	6.68e-07	D03
TraesCS7A02G560200	-1_-1_-1_-1_-1_-1_-1	1.06e-06	D03
TraesCS4B02G157100	-1_-1_-1_-1_-1_-1_-1	4.12e-07	D03
TraesCS5A02G092400	-1_-1_-1_-1_-1_-1_-1	1.01e-12	D03
TraesCS1A02G322100	-1_-1_-1_-1_-1_-1_-1	3.56e-05	D03
TraesCS5A02G093200	-1_-1_-1_-1_-1_-1_-1	2.12e-05	D03
TraesCS2B02G154700	-1_-1_-1_-1_-1_-1_-1	0.000200293	D03
TraesCS6B02G227900	-1_-1_-1_-1_-1_-1_-1	0.000656284	D03
TraesCS1B02G433300	-1_-1_-1_-1_-1_-1_-1	6.55e-13	D03
TraesCS4A02G099000	-1_-1_-1_-1_-1_-1_-1	0.000712303	D03
TraesCS7D02G275900	-1_-1_-1_-1_-1_-1_-1	4.93e-10	D03
TraesCS2D02G117400	-1_-1_-1_-1_-1_-1_-1	0.000177665	D03
TraesCS7B02G008200	-1_-1_-1_-1_-1_-1_-1	0.000838139	D03
TraesCS1A02G150900	-1_-1_-1_-1_-1_-1_-1	2.8e-10	D03
TraesCS6A02G005700	-1_-1_-1_-1_-1_-1_-1	2.95e-21	D03
TraesCS1B02G445600	-1_-1_-1_-1_-1_-1_-1	5.52e-07	D03
TraesCS4B02G170800	-1_-1_-1_-1_-1_-1_-1	6.19e-09	D03
TraesCS1D02G165600	-1_-1_-1_-1_-1_-1_-1	0.000875725	D03
TraesCS1B02G451100	-1_-1_-1_-1_-1_-1_-1	5.38e-14	D03
TraesCS6D02G318300	-1_-1_-1_-1_-1_-1_-1	3.19e-07	D03
TraesCS4B02G173700	-1_-1_-1_-1_-1_-1_-1	8.53e-13	D03
TraesCS7B02G252600	-1_-1_-1_-1_-1_-1_-1	1.15e-06	D03
TraesCS6B02G242800	-1_-1_-1_-1_-1_-1_-1	1.46e-06	D03
TraesCS1A02G165700	-1_-1_-1_-1_-1_-1_-1	3.16e-06	D03
TraesCS6B02G243500	-1_-1_-1_-1_-1_-1_-1	8.55e-12	D03
TraesCS3D02G137700	-1_-1_-1_-1_-1_-1_-1	8.54e-13	D03
TraesCS7A02G190700	-1_-1_-1_-1_-1_-1_-1	5.62e-06	D03
TraesCS6D02G331100	-1_-1_-1_-1_-1_-1_-1	0.000514236	D03
TraesCS1A02G171200	-1_-1_-1_-1_-1_-1_-1	4.14e-06	D03
TraesCS7D02G290500	-1_-1_-1_-1_-1_-1_-1	0.0004801	D03
TraesCS1A02G172700	-1_-1_-1_-1_-1_-1_-1	7.25e-07	D03
TraesCS3D02G148700	-1_-1_-1_-1_-1_-1_-1	0.000574987	D03
TraesCS7B02G065200	-1_-1_-1_-1_-1_-1_-1	1.43e-06	D03
TraesCS7B02G066000	-1_-1_-1_-1_-1_-1_-1	6.61e-06	D03
TraesCS4B02G193400	-1_-1_-1_-1_-1_-1_-1	0.000887718	D03
TraesCS6D02G344200	-1_-1_-1_-1_-1_-1_-1	0.000228999	D03
TraesCS2B02G550200	-1_-1_-1_-1_-1_-1_-1	1.13e-10	D03
TraesCS4A02G134100	-1_-1_-1_-1_-1_-1_-1	6.62e-15	D03
TraesCS6A02G084200	-1_-1_-1_-1_-1_-1_-1	7.07e-05	D03
TraesCS2B02G209700	-1_-1_-1_-1_-1_-1_-1	0.000133114	D03
TraesCS1B02G265600	-1_-1_-1_-1_-1_-1_-1	4.8e-08	D03
TraesCS5D02G017700	-1_-1_-1_-1_-1_-1_-1	4.35e-10	D03
TraesCS2B02G212400	-1_-1_-1_-1_-1_-1_-1	2.72e-06	D03
TraesCS4B02G203100	-1_-1_-1_-1_-1_-1_-1	0.00023448	D03
TraesCS2B02G213000	-1_-1_-1_-1_-1_-1_-1	5.74e-05	D03
TraesCS1D02G032700	-1_-1_-1_-1_-1_-1_-1	1.92e-07	D03
TraesCS1D02G202100	-1_-1_-1_-1_-1_-1_-1	1.73e-05	D03
TraesCS1D02G034700	-1_-1_-1_-1_-1_-1_-1	6.27e-09	D03
TraesCS1A02G195500	-1_-1_-1_-1_-1_-1_-1	2.48e-10	D03
TraesCS1D02G036900	-1_-1_-1_-1_-1_-1_-1	1.73e-12	D03
TraesCS4B02G209000	-1_-1_-1_-1_-1_-1_-1	1.42e-05	D03
TraesCS2D02G195400	-1_-1_-1_-1_-1_-1_-1	0.000167747	D03
TraesCS2A02G193800	-1_-1_-1_-1_-1_-1_-1	2.18e-05	D03
TraesCS5D02G039300	-1_-1_-1_-1_-1_-1_-1	2.22e-05	D03
TraesCS3D02G180600	-1_-1_-1_-1_-1_-1_-1	0.000223775	D03
TraesCS5D02G044400	-1_-1_-1_-1_-1_-1_-1	0.000123855	D03
TraesCS2B02G227100	-1_-1_-1_-1_-1_-1_-1	7.17e-05	D03
TraesCS1D02G060000	-1_-1_-1_-1_-1_-1_-1	8.18e-11	D03
TraesCS1D02G061400	-1_-1_-1_-1_-1_-1_-1	0.00084039	D03
TraesCS4D02G349000	-1_-1_-1_-1_-1_-1_-1	4.22e-05	D03
TraesCS3B02G205700	-1_-1_-1_-1_-1_-1_-1	1.75e-05	D03
TraesCS7D02G343300	-1_-1_-1_-1_-1_-1_-1	7.52e-05	D03
TraesCS7A02G245500	-1_-1_-1_-1_-1_-1_-1	0.000633245	D03
TraesCS6D02G390000	-1_-1_-1_-1_-1_-1_-1	4.52e-06	D03
TraesCS5A02G173800	-1_-1_-1_-1_-1_-1_-1	4.09e-06	D03
TraesCS6D02G392300	-1_-1_-1_-1_-1_-1_-1	1.46e-10	D03
TraesCS7B02G130200	-1_-1_-1_-1_-1_-1_-1	5.48e-12	D03
TraesCS2B02G234500	-1_-1_-1_-1_-1_-1_-1	0.000226395	D03
TraesCS2D02G209700	-1_-1_-1_-1_-1_-1_-1	5.15e-07	D03
TraesCS3A02G183500	-1_-1_-1_-1_-1_-1_-1	6.27e-07	D03
TraesCS6A02G147700	-1_-1_-1_-1_-1_-1_-1	4.58e-06	D03
TraesCS3B02G219400	-1_-1_-1_-1_-1_-1_-1	7.14e-05	D03
TraesCS4B02G241100	-1_-1_-1_-1_-1_-1_-1	1.73e-05	D03
TraesCS5D02G094000	-1_-1_-1_-1_-1_-1_-1	3.91e-05	D03
TraesCS4B02G242800	-1_-1_-1_-1_-1_-1_-1	2.85e-06	D03
TraesCS2D02G214700	-1_-1_-1_-1_-1_-1_-1	5.49e-06	D03
TraesCS7B02G345600	-1_-1_-1_-1_-1_-1_-1	8.67e-08	D03
TraesCS1D02G087600	-1_-1_-1_-1_-1_-1_-1	4.34e-06	D03
TraesCS6A02G167200	-1_-1_-1_-1_-1_-1_-1	3.5e-06	D03
TraesCS7B02G164300	-1_-1_-1_-1_-1_-1_-1	7.84e-05	D03
TraesCS7B02G166000	-1_-1_-1_-1_-1_-1_-1	2.55e-08	D03
TraesCS7B02G360200	-1_-1_-1_-1_-1_-1_-1	0.000245084	D03
TraesCS1D02G101200	-1_-1_-1_-1_-1_-1_-1	8.66e-05	D03
TraesCS4A02G368800	-1_-1_-1_-1_-1_-1_-1	4.21e-06	D03
TraesCS5D02G103500	-1_-1_-1_-1_-1_-1_-1	6.15e-05	D03
TraesCS3B02G234300	-1_-1_-1_-1_-1_-1_-1	3.23e-06	D03
TraesCS7B02G173700	-1_-1_-1_-1_-1_-1_-1	3.31e-05	D03
TraesCS5D02G104600	-1_-1_-1_-1_-1_-1_-1	2.45e-10	D03
TraesCS1A02G252400	-1_-1_-1_-1_-1_-1_-1	1.65e-08	D03
TraesCS5D02G105500	-1_-1_-1_-1_-1_-1_-1	0.000398176	D03
TraesCS3B02G240500	-1_-1_-1_-1_-1_-1_-1	8.42e-06	D03
TraesCS2B02G267500	-1_-1_-1_-1_-1_-1_-1	3.97e-10	D03
TraesCS5D02G108700	-1_-1_-1_-1_-1_-1_-1	3.67e-06	D03
TraesCS3B02G242400	-1_-1_-1_-1_-1_-1_-1	1.98e-07	D03
TraesCS5A02G038300	-1_-1_-1_-1_-1_-1_-1	3.77e-10	D03
TraesCS5B02G099300	-1_-1_-1_-1_-1_-1_-1	7.04e-06	D03
TraesCS1A02G262100	-1_-1_-1_-1_-1_-1_-1	1.87e-05	D03
TraesCS4D02G081900	-1_-1_-1_-1_-1_-1_-1	0.000248894	D03
TraesCS5B02G100800	-1_-1_-1_-1_-1_-1_-1	2.92e-10	D03
TraesCS5D02G115900	-1_-1_-1_-1_-1_-1_-1	1.04e-07	D03
TraesCS3B02G253000	-1_-1_-1_-1_-1_-1_-1	1.65e-08	D03
TraesCS7A02G294200	-1_-1_-1_-1_-1_-1_-1	1.63e-08	D03
TraesCS6A02G371300	-1_-1_-1_-1_-1_-1_-1	6.62e-05	D03
TraesCS6A02G210200	-1_-1_-1_-1_-1_-1_-1	1.67e-07	D03
TraesCS7B02G197000	-1_-1_-1_-1_-1_-1_-1	2.03e-08	D03
TraesCS5A02G062500	-1_-1_-1_-1_-1_-1_-1	3.34e-07	D03
TraesCS3B02G257700	-1_-1_-1_-1_-1_-1_-1	8.37e-07	D03
TraesCS5B02G493000	-1_-1_-1_-1_-1_-1_-1	1.15e-06	D03
TraesCS2A02G272000	-1_-1_-1_-1_-1_-1_-1	1.49e-08	D03
TraesCS3A02G375100	-1_-1_-1_-1_-1_-1_-1	0.000559114	D03
TraesCS2D02G259100	-1_-1_-1_-1_-1_-1_-1	0.000207552	D03
TraesCS5A02G081900	-1_-1_-1_-1_-1_-1_-1	2.96e-08	D03
TraesCS2D02G260300	-1_-1_-1_-1_-1_-1_-1	8.64e-09	D03
TraesCS1B02G189400	-1_-1_-1_-1_-1_-1_-1	4.75e-10	D03
TraesCS6A02G386300	-1_-1_-1_-1_-1_-1_-1	3.95e-05	D03
TraesCS1B02G191200	-1_-1_-1_-1_-1_-1_-1	1.53e-06	D03
TraesCS1B02G191600	-1_-1_-1_-1_-1_-1_-1	5.25e-07	D03
TraesCS2B02G470100	-1_-1_-1_-1_-1_-1_-1	0.000950291	D03
TraesCS2D02G268000	-1_-1_-1_-1_-1_-1_-1	2.54e-05	D03
TraesCS7D02G419700	-1_-1_-1_-1_-1_-1_-1	2.96e-06	D03
TraesCS3B02G415700	-1_-1_-1_-1_-1_-1_-1	2.38e-05	D03
TraesCS1A02G313300	-1_-1_-1_-1_-1_-1_-1	3.75e-05	D03
TraesCS5D02G144600	-1_-1_-1_-1_-1_-1_-1	6.8e-11	D03
TraesCS7B02G226100	-1_-1_-1_-1_-1_-1_-1	1.57e-06	D03
TraesCS7D02G268300	-1_-1_-1_-1_-1_-1_-1	1.56e-08	D03
TraesCS5D02G328800	-1_-1_-1_-1_-1_-1_-1	0.000142962	D03
TraesCS5A02G258800	-1_-1_-1_-1_-1_-1_-1	5.13e-07	D03
TraesCS5A02G093800	-1_-1_-1_-1_-1_-1_-1	0.000446035	D03
TraesCS6A02G242300	-1_-1_-1_-1_-1_-1_-1	1.89e-05	D03
TraesCS1A02G326100	-1_-1_-1_-1_-1_-1_-1	0.000245066	D03
TraesCS5A02G096100	-1_-1_-1_-1_-1_-1_-1	1.43e-06	D03
TraesCS5A02G096700	-1_-1_-1_-1_-1_-1_-1	0.000104729	D03
TraesCS2B02G313700	-1_-1_-1_-1_-1_-1_-1	4.89e-09	D03
TraesCS7A02G339600	-1_-1_-1_-1_-1_-1_-1	7.33e-06	D03
TraesCS4B02G334700	-1_-1_-1_-1_-1_-1_-1	3.16e-07	D03
TraesCS7B02G239500	-1_-1_-1_-1_-1_-1_-1	1.64e-07	D03
TraesCS7A02G161000	-1_-1_-1_-1_-1_-1_-1	7.28e-05	D03
TraesCS7B02G242200	-1_-1_-1_-1_-1_-1_-1	0.000931374	D03
TraesCS3D02G426300	-1_-1_-1_-1_-1_-1_-1	4.58e-08	D03
TraesCS5D02G169600	-1_-1_-1_-1_-1_-1_-1	0.000135703	D03
TraesCS5D02G169900	-1_-1_-1_-1_-1_-1_-1	1.17e-05	D03
TraesCS1D02G166400	-1_-1_-1_-1_-1_-1_-1	7.99e-05	D03
TraesCS3D02G428300	-1_-1_-1_-1_-1_-1_-1	0.000427354	D03
TraesCS2D02G295500	-1_-1_-1_-1_-1_-1_-1	9.4e-08	D03
TraesCS2B02G328500	-1_-1_-1_-1_-1_-1_-1	3.43e-05	D03
TraesCS1D02G168900	-1_-1_-1_-1_-1_-1_-1	2e-06	D03
TraesCS1A02G362700	-1_-1_-1_-1_-1_-1_-1	0.000481754	D03
TraesCS1D02G367600	-1_-1_-1_-1_-1_-1_-1	0.000259938	D03
TraesCS5D02G178300	-1_-1_-1_-1_-1_-1_-1	2.41e-06	D03
TraesCS3B02G462800	-1_-1_-1_-1_-1_-1_-1	1.2e-05	D03
TraesCS4D02G157200	-1_-1_-1_-1_-1_-1_-1	0.00043737	D03
TraesCS4B02G364800	-1_-1_-1_-1_-1_-1_-1	6.54e-06	D03
TraesCS1D02G184400	-1_-1_-1_-1_-1_-1_-1	7.51e-05	D03
TraesCS4B02G386000	-1_-1_-1_-1_-1_-1_-1	9.87e-05	D03
TraesCS6A02G276900	-1_-1_-1_-1_-1_-1_-1	1.52e-08	D03
TraesCS5D02G184000	-1_-1_-1_-1_-1_-1_-1	4.75e-05	D03
TraesCS2B02G340300	-1_-1_-1_-1_-1_-1_-1	3.37e-11	D03
TraesCS3D02G159000	-1_-1_-1_-1_-1_-1_-1	5.21e-05	D03
TraesCS4D02G003600	-1_-1_-1_-1_-1_-1_-1	2.33e-07	D03
TraesCS2B02G343900	-1_-1_-1_-1_-1_-1_-1	1.49e-06	D03
TraesCS2B02G344400	-1_-1_-1_-1_-1_-1_-1	4.63e-07	D03
TraesCS6A02G084600	-1_-1_-1_-1_-1_-1_-1	1.19e-05	D03
TraesCS6B02G450500	-1_-1_-1_-1_-1_-1_-1	5.5e-08	D03
TraesCS2A02G338100	-1_-1_-1_-1_-1_-1_-1	2.32e-08	D03
TraesCS1B02G270000	-1_-1_-1_-1_-1_-1_-1	6.56e-08	D03
TraesCS5D02G195900	-1_-1_-1_-1_-1_-1_-1	0.000133315	D03
TraesCS2A02G342600	-1_-1_-1_-1_-1_-1_-1	1.84e-09	D03
TraesCS3A02G502300	-1_-1_-1_-1_-1_-1_-1	1.33e-07	D03
TraesCS4A02G310600	-1_-1_-1_-1_-1_-1_-1	7.35e-08	D03
TraesCS1D02G203500	-1_-1_-1_-1_-1_-1_-1	2.38e-05	D03
TraesCS2D02G324900	-1_-1_-1_-1_-1_-1_-1	1.95e-07	D03
TraesCS2B02G357700	-1_-1_-1_-1_-1_-1_-1	9.07e-06	D03
TraesCS2A02G348500	-1_-1_-1_-1_-1_-1_-1	0.000108768	D03
TraesCS6B02G470900	-1_-1_-1_-1_-1_-1_-1	1.21e-06	D03
TraesCS5A02G165400	-1_-1_-1_-1_-1_-1_-1	1.76e-06	D03
TraesCS3B02G346500	-1_-1_-1_-1_-1_-1_-1	0.000116975	D03
TraesCS6A02G302500	-1_-1_-1_-1_-1_-1_-1	0.000314719	D03
TraesCS2A02G199800	-1_-1_-1_-1_-1_-1_-1	1.64e-06	D03
TraesCS2B02G605000	-1_-1_-1_-1_-1_-1_-1	8.67e-06	D03
TraesCS2B02G367100	-1_-1_-1_-1_-1_-1_-1	3.25e-05	D03
TraesCS7A02G236800	-1_-1_-1_-1_-1_-1_-1	3.33e-09	D03
TraesCS1D02G217600	-1_-1_-1_-1_-1_-1_-1	0.000322066	D03
TraesCS2D02G346900	-1_-1_-1_-1_-1_-1_-1	8.97e-05	D03
TraesCS4D02G199300	-1_-1_-1_-1_-1_-1_-1	3.83e-05	D03
TraesCS7A02G406800	-1_-1_-1_-1_-1_-1_-1	2.26e-07	D03
TraesCS2D02G206500	-1_-1_-1_-1_-1_-1_-1	0.000151268	D03
TraesCS5B02G036800	-1_-1_-1_-1_-1_-1_-1	4.58e-05	D03
TraesCSU02G126900	-1_-1_-1_-1_-1_-1_-1	8.37e-05	D03
TraesCS1B02G075200	-1_-1_-1_-1_-1_-1_-1	9.54e-06	D03
TraesCS3B02G361900	-1_-1_-1_-1_-1_-1_-1	1.46e-08	D03
TraesCS3B02G008100	-1_-1_-1_-1_-1_-1_-1	4.84e-07	D03
TraesCS4D02G048000	-1_-1_-1_-1_-1_-1_-1	0.000198384	D03
TraesCS1B02G088400	-1_-1_-1_-1_-1_-1_-1	2.86e-10	D03
TraesCS3B02G362600	-1_-1_-1_-1_-1_-1_-1	8.87e-09	D03
TraesCS2B02G395700	-1_-1_-1_-1_-1_-1_-1	3.85e-07	D03
TraesCS3A02G332400	-1_-1_-1_-1_-1_-1_-1	4.84e-08	D03
TraesCS3A02G332500	-1_-1_-1_-1_-1_-1_-1	2.09e-08	D03
TraesCS2A02G280500	-1_-1_-1_-1_-1_-1_-1	5.46e-05	D03
TraesCS4D02G057300	-1_-1_-1_-1_-1_-1_-1	1.06e-06	D03
TraesCS5B02G076600	-1_-1_-1_-1_-1_-1_-1	8.93e-18	D03
TraesCS2B02G404600	-1_-1_-1_-1_-1_-1_-1	5.59e-05	D03
TraesCS1D02G249700	-1_-1_-1_-1_-1_-1_-1	0.000406472	D03
TraesCS5B02G083300	-1_-1_-1_-1_-1_-1_-1	7.17e-08	D03
TraesCS7A02G276400	-1_-1_-1_-1_-1_-1_-1	2.13e-05	D03
TraesCS2D02G036300	-1_-1_-1_-1_-1_-1_-1	8.61e-05	D03
TraesCS1D02G252100	-1_-1_-1_-1_-1_-1_-1	2.7e-09	D03
TraesCS5A02G199900	-1_-1_-1_-1_-1_-1_-1	0.000113525	D03
TraesCS1B02G151300	-1_-1_-1_-1_-1_-1_-1	9.22e-05	D03
TraesCS2D02G381400	-1_-1_-1_-1_-1_-1_-1	8.2e-08	D03
TraesCS6A02G340300	-1_-1_-1_-1_-1_-1_-1	0.000115905	D03
TraesCS1D02G262100	-1_-1_-1_-1_-1_-1_-1	2.62e-06	D03
TraesCS2D02G383800	-1_-1_-1_-1_-1_-1_-1	0.000519968	D03
TraesCS7D02G370400	-1_-1_-1_-1_-1_-1_-1	6.03e-10	D03
TraesCS2D02G238600	-1_-1_-1_-1_-1_-1_-1	4.43e-06	D03
TraesCS2D02G238700	-1_-1_-1_-1_-1_-1_-1	2.88e-07	D03
TraesCS7A02G286700	-1_-1_-1_-1_-1_-1_-1	7.51e-09	D03
TraesCS1B02G168500	-1_-1_-1_-1_-1_-1_-1	3.95e-09	D03
TraesCS6A02G358100	-1_-1_-1_-1_-1_-1_-1	2.46e-07	D03
TraesCS2A02G067100	-1_-1_-1_-1_-1_-1_-1	2.46e-08	D03
TraesCS2A02G426000	-1_-1_-1_-1_-1_-1_-1	2.28e-05	D03
TraesCS7D02G232000	-1_-1_-1_-1_-1_-1_-1	2.78e-06	D03
TraesCS3D02G367600	-1_-1_-1_-1_-1_-1_-1	0.000324613	D03
TraesCS7B02G189500	-1_-1_-1_-1_-1_-1_-1	3.67e-07	D03
TraesCS5B02G102600	-1_-1_-1_-1_-1_-1_-1	1.27e-06	D03
TraesCS2B02G447300	-1_-1_-1_-1_-1_-1_-1	8.53e-08	D03
TraesCS7A02G295300	-1_-1_-1_-1_-1_-1_-1	2.41e-07	D03
TraesCS2A02G437700	-1_-1_-1_-1_-1_-1_-1	1.86e-10	D03
TraesCS6B02G036400	-1_-1_-1_-1_-1_-1_-1	2.19e-06	D03
TraesCS7B02G199200	-1_-1_-1_-1_-1_-1_-1	1.05e-07	D03
TraesCS7B02G421100	-1_-1_-1_-1_-1_-1_-1	0.000286948	D03
TraesCS1D02G175000	-1_-1_-1_-1_-1_-1_-1	2.73e-05	D03
TraesCS6A02G213400	-1_-1_-1_-1_-1_-1_-1	1.44e-05	D03
TraesCS6B02G202800	-1_-1_-1_-1_-1_-1_-1	3.38e-05	D03
TraesCS1B02G188500	-1_-1_-1_-1_-1_-1_-1	8.75e-07	D03
TraesCS3D02G074400	-1_-1_-1_-1_-1_-1_-1	7.26e-10	D03
TraesCS2A02G452100	-1_-1_-1_-1_-1_-1_-1	0.000107629	D03
TraesCS3B02G407300	-1_-1_-1_-1_-1_-1_-1	0.000120869	D03
TraesCS4D02G168800	-1_-1_-1_-1_-1_-1_-1	3.79e-07	D03
TraesCS6B02G368100	-1_-1_-1_-1_-1_-1_-1	0.00012423	D03
TraesCS4D02G107400	-1_-1_-1_-1_-1_-1_-1	3.48e-06	D03
TraesCS7A02G317400	-1_-1_-1_-1_-1_-1_-1	1.7e-09	D03
TraesCS6D02G298300	-1_-1_-1_-1_-1_-1_-1	4.54e-05	D03
TraesCS7A02G319400	-1_-1_-1_-1_-1_-1_-1	8.29e-05	D03
TraesCS1D02G313800	-1_-1_-1_-1_-1_-1_-1	8.96e-08	D03
TraesCS7A02G325400	-1_-1_-1_-1_-1_-1_-1	7.1e-06	D03
TraesCS2D02G434500	-1_-1_-1_-1_-1_-1_-1	1.02e-06	D03
TraesCS4A02G253200	-1_-1_-1_-1_-1_-1_-1	2.13e-05	D03
TraesCS4A02G253300	-1_-1_-1_-1_-1_-1_-1	0.00017372	D03
TraesCS6B02G381700	-1_-1_-1_-1_-1_-1_-1	0.000115609	D03
TraesCS5D02G331100	-1_-1_-1_-1_-1_-1_-1	8.83e-14	D03
TraesCS2B02G507700	-1_-1_-1_-1_-1_-1_-1	0.000126229	D03
TraesCS1D02G328000	-1_-1_-1_-1_-1_-1_-1	9.03e-05	D03
TraesCS6A02G412900	-1_-1_-1_-1_-1_-1_-1	0.000243152	D03
TraesCS4B02G003000	-1_-1_-1_-1_-1_-1_-1	1.17e-05	D03
TraesCS7D02G035600	-1_-1_-1_-1_-1_-1_-1	1.79e-11	D03
TraesCS2B02G515500	-1_-1_-1_-1_-1_-1_-1	2.19e-06	D03
TraesCS1B02G214700	-1_-1_-1_-1_-1_-1_-1	7.02e-05	D03
TraesCS3B02G435600	-1_-1_-1_-1_-1_-1_-1	5.12e-05	D03
TraesCS2B02G528300	-1_-1_-1_-1_-1_-1_-1	4.69e-05	D03
TraesCS7B02G017200	-1_-1_-1_-1_-1_-1_-1	1.06e-07	D03
TraesCS3B02G441000	-1_-1_-1_-1_-1_-1_-1	2.15e-06	D03
TraesCS1D02G349400	-1_-1_-1_-1_-1_-1_-1	9.82e-05	D03
TraesCS5D02G378000	-1_-1_-1_-1_-1_-1_-1	8.43e-07	D03
TraesCS6A02G025700	-1_-1_-1_-1_-1_-1_-1	9.11e-08	D03
TraesCS3A02G426600	-1_-1_-1_-1_-1_-1_-1	3.05e-06	D03
TraesCS7D02G471600	-1_-1_-1_-1_-1_-1_-1	0.000778567	D03
TraesCS3A02G433000	-1_-1_-1_-1_-1_-1_-1	5.53e-08	D03
TraesCS4A02G339600	-1_-1_-1_-1_-1_-1_-1	5.59e-05	D03
TraesCS5B02G162600	-1_-1_-1_-1_-1_-1_-1	4.16e-05	D03
TraesCS6D02G187800	-1_-1_-1_-1_-1_-1_-1	1.08e-06	D03
TraesCS3D02G194000	-1_-1_-1_-1_-1_-1_-1	0.000423889	D03
TraesCS7D02G289900	-1_-1_-1_-1_-1_-1_-1	1.86e-08	D03
TraesCS3B02G468900	-1_-1_-1_-1_-1_-1_-1	1e-06	D03
TraesCS7A02G357700	-1_-1_-1_-1_-1_-1_-1	0.000421325	D03
TraesCS3B02G470400	-1_-1_-1_-1_-1_-1_-1	0.000846705	D03
TraesCS6A02G050000	-1_-1_-1_-1_-1_-1_-1	0.000411297	D03
TraesCS7A02G206700	-1_-1_-1_-1_-1_-1_-1	9.09e-08	D03
TraesCS3A02G185400	-1_-1_-1_-1_-1_-1_-1	0.000653494	D03
TraesCS5B02G171200	-1_-1_-1_-1_-1_-1_-1	2e-05	D03
TraesCS2D02G492900	-1_-1_-1_-1_-1_-1_-1	8.38e-06	D03
TraesCS2B02G553500	-1_-1_-1_-1_-1_-1_-1	3.49e-06	D03
TraesCS5B02G387700	-1_-1_-1_-1_-1_-1_-1	1.63e-06	D03
TraesCS4D02G009100	-1_-1_-1_-1_-1_-1_-1	1.69e-06	D03
TraesCS4D02G172800	-1_-1_-1_-1_-1_-1_-1	9.53e-14	D03
TraesCS2B02G575000	-1_-1_-1_-1_-1_-1_-1	2.08e-09	D03
TraesCS2A02G183100	-1_-1_-1_-1_-1_-1_-1	3.57e-05	D03
TraesCS7D02G125800	-1_-1_-1_-1_-1_-1_-1	0.000782967	D03
TraesCS6D02G204200	-1_-1_-1_-1_-1_-1_-1	8.78e-06	D03
TraesCS2D02G320900	-1_-1_-1_-1_-1_-1_-1	3.05e-11	D03
TraesCS5A02G324200	-1_-1_-1_-1_-1_-1_-1	4.17e-07	D03
TraesCS6B02G282200	-1_-1_-1_-1_-1_-1_-1	8.99e-06	D03
TraesCS1D02G412600	-1_-1_-1_-1_-1_-1_-1	1.83e-06	D03
TraesCS5D02G412600	-1_-1_-1_-1_-1_-1_-1	9.86e-05	D03
TraesCS3D02G513700	-1_-1_-1_-1_-1_-1_-1	1.1e-08	D03
TraesCS5D02G414600	-1_-1_-1_-1_-1_-1_-1	2.52e-09	D03
TraesCS2D02G525700	-1_-1_-1_-1_-1_-1_-1	3.78e-07	D03
TraesCS6B02G112800	-1_-1_-1_-1_-1_-1_-1	1.03e-07	D03
TraesCS1D02G423100	-1_-1_-1_-1_-1_-1_-1	2.52e-05	D03
TraesCS7A02G231700	-1_-1_-1_-1_-1_-1_-1	1.8e-05	D03
TraesCS1D02G058300	-1_-1_-1_-1_-1_-1_-1	9.9e-09	D03
TraesCS6D02G222300	-1_-1_-1_-1_-1_-1_-1	9.84e-08	D03
TraesCS7D02G162300	-1_-1_-1_-1_-1_-1_-1	1.54e-05	D03
TraesCS4D02G348300	-1_-1_-1_-1_-1_-1_-1	1.2e-05	D03
TraesCS3D02G189300	-1_-1_-1_-1_-1_-1_-1	0.000912114	D03
TraesCS2A02G362800	-1_-1_-1_-1_-1_-1_-1	0.000202265	D03
TraesCS6A02G312200	-1_-1_-1_-1_-1_-1_-1	1.94e-05	D03
TraesCS6A02G372600	-1_-1_-1_-1_-1_-1_-1	1.35e-07	D03
TraesCS3A02G055300	-1_-1_-1_-1_-1_-1_-1	0.000365123	D03
TraesCS1B02G379800	-1_-1_-1_-1_-1_-1_-1	0.000225393	D03
TraesCS3A02G176300	-1_-1_-1_-1_-1_-1_-1	1.27e-06	D03
TraesCS7A02G100200	-1_-1_-1_-1_-1_-1_-1	5.13e-05	D03
TraesCS2A02G207900	-1_-1_-1_-1_-1_-1_-1	1.1e-07	D03
TraesCS4A02G011900	-1_-1_-1_-1_-1_-1_-1	0.00075459	D03
TraesCS2D02G360200	-1_-1_-1_-1_-1_-1_-1	2.23e-12	D03
TraesCS3D02G017200	-1_-1_-1_-1_-1_-1_-1	7.48e-07	D03
TraesCS2A02G030900	-1_-1_-1_-1_-1_-1_-1	8.63e-07	D03
TraesCS4A02G019100	-1_-1_-1_-1_-1_-1_-1	0.000267848	D03
TraesCS7A02G312500	-1_-1_-1_-1_-1_-1_-1	6.22e-06	D03
TraesCS4D02G304000	-1_-1_-1_-1_-1_-1_-1	3.89e-12	D03
TraesCS6D02G258400	-1_-1_-1_-1_-1_-1_-1	1.15e-06	D03
TraesCS1D02G301700	-1_-1_-1_-1_-1_-1_-1	8.36e-05	D03
TraesCS2D02G031800	-1_-1_-1_-1_-1_-1_-1	1.54e-09	D03
TraesCS3A02G001200	-1_-1_-1_-1_-1_-1_-1	1.94e-17	D03
TraesCS5B02G239700	-1_-1_-1_-1_-1_-1_-1	6.43e-05	D03
TraesCS2A02G387000	-1_-1_-1_-1_-1_-1_-1	0.000171228	D03
TraesCS6D02G077700	-1_-1_-1_-1_-1_-1_-1	2.23e-06	D03
TraesCS3A02G014900	-1_-1_-1_-1_-1_-1_-1	3.56e-07	D03
TraesCS7B02G169100	-1_-1_-1_-1_-1_-1_-1	9.75e-05	D03
TraesCS1B02G339000	-1_-1_-1_-1_-1_-1_-1	3.49e-08	D03
TraesCS2A02G235000	-1_-1_-1_-1_-1_-1_-1	1.03e-05	D03
TraesCS6B02G177700	-1_-1_-1_-1_-1_-1_-1	9.27e-06	D03
TraesCS3D02G038500	-1_-1_-1_-1_-1_-1_-1	3.14e-10	D03
TraesCS5A02G402600	-1_-1_-1_-1_-1_-1_-1	2.36e-05	D03
TraesCS3B02G062700	-1_-1_-1_-1_-1_-1_-1	1.33e-07	D03
TraesCS6B02G331700	-1_-1_-1_-1_-1_-1_-1	2.03e-05	D03
TraesCS7A02G062800	-1_-1_-1_-1_-1_-1_-1	8.61e-09	D03
TraesCS2A02G066800	-1_-1_-1_-1_-1_-1_-1	3.13e-07	D03
TraesCS1B02G360500	-1_-1_-1_-1_-1_-1_-1	8.48e-06	D03
TraesCS2A02G067000	-1_-1_-1_-1_-1_-1_-1	4.87e-11	D03
TraesCS3A02G212000	-1_-1_-1_-1_-1_-1_-1	1.38e-06	D03
TraesCS4A02G395700	-1_-1_-1_-1_-1_-1_-1	0.000432522	D03
TraesCS7A02G291000	-1_-1_-1_-1_-1_-1_-1	0.000599557	D03
TraesCS3D02G224800	-1_-1_-1_-1_-1_-1_-1	5.66e-07	D03
TraesCS6D02G128100	-1_-1_-1_-1_-1_-1_-1	4.48e-05	D03
TraesCSU02G108900	-1_-1_-1_-1_-1_-1_-1	3.99e-05	D03
TraesCS5D02G504600	-1_-1_-1_-1_-1_-1_-1	1.17e-05	D03
TraesCS7A02G350500	-1_-1_-1_-1_-1_-1_-1	4.12e-07	D03
TraesCS7D02G283600	-1_-1_-1_-1_-1_-1_-1	2e-07	D03
TraesCS7D02G472600	-1_-1_-1_-1_-1_-1_-1	2.82e-09	D03
TraesCS4A02G071400	-1_-1_-1_-1_-1_-1_-1	6.06e-07	D03
TraesCS5B02G162800	-1_-1_-1_-1_-1_-1_-1	9.22e-06	D03
TraesCS6A02G319100	-1_-1_-1_-1_-1_-1_-1	8.32e-05	D03
TraesCS5A02G179300	-1_-1_-1_-1_-1_-1_-1	0.000315505	D03
TraesCS7D02G403500	-1_-1_-1_-1_-1_-1_-1	6.21e-17	D03
TraesCS7D02G249600	-1_-1_-1_-1_-1_-1_-1	4.3e-10	D03
TraesCS7D02G407100	-1_-1_-1_-1_-1_-1_-1	7.74e-12	D03
TraesCS3D02G146500	-1_-1_-1_-1_-1_-1_-1	5.98e-05	D03
TraesCS3A02G332300	-1_-1_-1_-1_-1_-1_-1	0.000175004	D03
TraesCS5D02G238900	-1_-1_-1_-1_-1_-1_-1	3.42e-12	D03
TraesCS3D02G390100	-1_-1_-1_-1_-1_-1_-1	5.11e-05	D03
TraesCS5A02G524800	-1_-1_-1_-1_-1_-1_-1	7.57e-06	D03
TraesCS3A02G082700	-1_-1_-1_-1_-1_-1_-1	9.86e-06	D03
TraesCS7B02G486500	-1_-1_-1_-1_-1_-1_-1	7.41e-06	D03
TraesCS2D02G271300	-1_-1_-1_-1_-1_-1_-1	3.29e-05	D03
TraesCS7D02G267000	-1_-1_-1_-1_-1_-1_-1	6.58e-05	D03
TraesCS7A02G317900	-1_-1_-1_-1_-1_-1_-1	6.81e-06	D03
TraesCS3D02G475500	-1_-1_-1_-1_-1_-1_-1	5.33e-05	D03
TraesCS6D02G154900	-1_-1_-1_-1_-1_-1_-1	0.000896528	D03
TraesCS1D02G201400	-1_-1_-1_-1_-1_-1_-1	3.34e-08	D03
TraesCS6B02G454500	-1_-1_-1_-1_-1_-1_-1	5.68e-10	D03
TraesCS5A02G468600	-1_-1_-1_-1_-1_-1_-1	5.65e-06	D03
TraesCS6D02G303300	-1_-1_-1_-1_-1_-1_-1	6.31e-06	D03
TraesCS2A02G297500	-1_-1_-1_-1_-1_-1_-1	8.57e-09	D03
TraesCS2B02G311300	-1_-1_-1_-1_-1_-1_-1	9.39e-07	D03
TraesCS7D02G272500	-1_-1_-1_-1_-1_-1_-1	2.83e-05	D03
TraesCS7B02G232300	-1_-1_-1_-1_-1_-1_-1	0.000242716	D03
TraesCS4B02G003600	-1_-1_-1_-1_-1_-1_-1	1.24e-07	D03
TraesCS2A02G134000	-1_-1_-1_-1_-1_-1_-1	1.26e-06	D03
TraesCS7D02G278000	-1_-1_-1_-1_-1_-1_-1	0.000730852	D03
TraesCS2D02G450800	-1_-1_-1_-1_-1_-1_-1	6.73e-10	D03
TraesCS4B02G010400	-1_-1_-1_-1_-1_-1_-1	5.64e-05	D03
TraesCS2A02G506000	-1_-1_-1_-1_-1_-1_-1	9.67e-06	D03
TraesCS5A02G105100	-1_-1_-1_-1_-1_-1_-1	7.72e-06	D03
TraesCS6D02G015600	-1_-1_-1_-1_-1_-1_-1	6.64e-06	D03
TraesCS3A02G267400	-1_-1_-1_-1_-1_-1_-1	0.000246974	D03
TraesCS6D02G181700	-1_-1_-1_-1_-1_-1_-1	1.52e-07	D03
TraesCS6A02G308100	-1_-1_-1_-1_-1_-1_-1	0.000706052	D03
TraesCSU02G049400	-1_-1_-1_-1_-1_-1_-1	1.02e-12	D03
TraesCS2A02G204800	-1_-1_-1_-1_-1_-1_-1	2.26e-13	D03
TraesCS5A02G110300	-1_-1_-1_-1_-1_-1_-1	5.61e-07	D03
TraesCS5B02G038400	-1_-1_-1_-1_-1_-1_-1	2.64e-05	D03
TraesCS7B02G197300	-1_-1_-1_-1_-1_-1_-1	1.35e-08	D03
TraesCS7A02G485300	-1_-1_-1_-1_-1_-1_-1	6.11e-08	D03
TraesCS5B02G370700	-1_-1_-1_-1_-1_-1_-1	1.93e-06	D03
TraesCS1D02G000800	-1_-1_-1_-1_-1_-1_-1	1.41e-06	D03
TraesCS3B02G174400	-1_-1_-1_-1_-1_-1_-1	6.76e-05	D03
TraesCS5D02G090700	-1_-1_-1_-1_-1_-1_-1	3.57e-07	D03
TraesCS6A02G321700	-1_-1_-1_-1_-1_-1_-1	2.18e-05	D03
TraesCS7D02G484800	-1_-1_-1_-1_-1_-1_-1	2.76e-05	D03
TraesCS2D02G488200	-1_-1_-1_-1_-1_-1_-1	1.52e-05	D03
TraesCS7D02G549100	-1_-1_-1_-1_-1_-1_-1	1.18e-05	D03
TraesCS4B02G038700	-1_-1_-1_-1_-1_-1_-1	1.41e-06	D03
TraesCS2D02G500600	-1_-1_-1_-1_-1_-1_-1	3.3e-06	D03
TraesCS6D02G196100	-1_-1_-1_-1_-1_-1_-1	9.39e-10	D03
TraesCS5A02G316600	-1_-1_-1_-1_-1_-1_-1	6.28e-07	D03
TraesCS4A02G136400	-1_-1_-1_-1_-1_-1_-1	2.52e-07	D03
TraesCS5D02G322500	-1_-1_-1_-1_-1_-1_-1	4.85e-07	D03
TraesCS6D02G202200	-1_-1_-1_-1_-1_-1_-1	2.25e-05	D03
TraesCS5B02G464100	-1_-1_-1_-1_-1_-1_-1	2.45e-05	D03
TraesCS2A02G234900	-1_-1_-1_-1_-1_-1_-1	7.87e-06	D03
TraesCS6A02G288000	-1_-1_-1_-1_-1_-1_-1	0.00024019	D03
TraesCS4B02G045300	-1_-1_-1_-1_-1_-1_-1	0.000732341	D03
TraesCS3D02G178000	-1_-1_-1_-1_-1_-1_-1	4.93e-06	D03
TraesCS4A02G402200	-1_-1_-1_-1_-1_-1_-1	4.8e-05	D03
TraesCS7D02G322000	-1_-1_-1_-1_-1_-1_-1	5.39e-08	D03
TraesCS4D02G025300	-1_-1_-1_-1_-1_-1_-1	0.000166127	D03
TraesCS6A02G408400	-1_-1_-1_-1_-1_-1_-1	1.54e-08	D03
TraesCS5B02G010600	-1_-1_-1_-1_-1_-1_-1	0.000241443	D03
TraesCS5A02G165700	-1_-1_-1_-1_-1_-1_-1	2.8e-06	D03
TraesCS6D02G219700	-1_-1_-1_-1_-1_-1_-1	6.08e-08	D03
TraesCS7B02G114100	-1_-1_-1_-1_-1_-1_-1	3.43e-08	D03
TraesCS6B02G117600	-1_-1_-1_-1_-1_-1_-1	3.86e-05	D03
TraesCS2A02G202300	-1_-1_-1_-1_-1_-1_-1	1.89e-05	D03
TraesCS5B02G324800	-1_-1_-1_-1_-1_-1_-1	5.74e-09	D03
TraesCS5B02G102000	-1_-1_-1_-1_-1_-1_-1	3.05e-06	D03
TraesCS3D02G211700	-1_-1_-1_-1_-1_-1_-1	1.04e-08	D03
TraesCS3A02G204000	-1_-1_-1_-1_-1_-1_-1	1.32e-08	D03
TraesCS5A02G523900	-1_-1_-1_-1_-1_-1_-1	0.000259121	D03
TraesCS6B02G350500	-1_-1_-1_-1_-1_-1_-1	0.000134551	D03
TraesCS2D02G070400	-1_-1_-1_-1_-1_-1_-1	4.66e-06	D03
TraesCS3A02G191700	-1_-1_-1_-1_-1_-1_-1	3.98e-11	D03
TraesCS3A02G435700	-1_-1_-1_-1_-1_-1_-1	2.36e-05	D03
TraesCS6A02G228900	-1_-1_-1_-1_-1_-1_-1	9.73e-26	D03
TraesCS3D02G194300	-1_-1_-1_-1_-1_-1_-1	1.64e-08	D03
TraesCS7B02G313800	-1_-1_-1_-1_-1_-1_-1	6.39e-11	D03
TraesCS4A02G350200	-1_-1_-1_-1_-1_-1_-1	3.97e-10	D03
TraesCS4A02G426100	-1_-1_-1_-1_-1_-1_-1	1.84e-08	D03
TraesCS6A02G213500	-1_-1_-1_-1_-1_-1_-1	1.02e-09	D03
TraesCS7D02G290700	-1_-1_-1_-1_-1_-1_-1	2.81e-09	D03
TraesCS4A02G255700	-1_-1_-1_-1_-1_-1_-1	6.47e-05	D03
TraesCS3D02G212900	-1_-1_-1_-1_-1_-1_-1	9.66e-05	D03
TraesCS7A02G314100	-1_-1_-1_-1_-1_-1_-1	2.08e-06	D03
TraesCS3A02G191400	-1_-1_-1_-1_-1_-1_-1	0.000242333	D03
TraesCS7D02G283000	-1_-1_-1_-1_-1_-1_-1	7.97e-08	D03
TraesCS3D02G393700	-1_-1_-1_-1_-1_-1_-1	0.00039231	D03
TraesCS6B02G336800	-1_-1_-1_-1_-1_-1_-1	0.000437066	D03
TraesCS6B02G074000	-1_-1_-1_-1_-1_-1_-1	2.51e-05	D03
TraesCS5B02G478600	-1_-1_-1_-1_-1_-1_-1	6.31e-07	D03
TraesCS6D02G276400	-1_-1_-1_-1_-1_-1_-1	0.000352412	D03
TraesCS4D02G175900	-1_-1_-1_-1_-1_-1_-1	5.38e-15	D03
TraesCS1D02G257300	-1_-1_-1_-1_-1_-1_-1	6.97e-07	D03
TraesCS5B02G084500	-1_-1_-1_-1_-1_-1_-1	2.67e-05	D03
TraesCS4D02G154500	-1_-1_-1_-1_-1_-1_-1	4.77e-06	D03
TraesCS2A02G487900	-1_-1_-1_-1_-1_-1_-1	4.62e-07	D03
TraesCS2B02G266100	-1_-1_-1_-1_-1_-1_-1	0.000413791	D03
TraesCS5B02G147600	-1_-1_-1_-1_-1_-1_-1	3.86e-06	D03
TraesCS6B02G371500	-1_-1_-1_-1_-1_-1_-1	0.000356354	D03
TraesCS5A02G036200	-1_-1_-1_-1_-1_-1_-1	0.000500631	D03
TraesCS4B02G041900	-1_-1_-1_-1_-1_-1_-1	8.5e-05	D03
TraesCS2D02G450400	-1_-1_-1_-1_-1_-1_-1	8.37e-05	D03
TraesCS4A02G342800	-1_-1_-1_-1_-1_-1_-1	1.58e-05	D03
TraesCS3B02G215000	-1_-1_-1_-1_-1_-1_-1	3.55e-05	D03
TraesCS5A02G487100	-1_-1_-1_-1_-1_-1_-1	6.44e-05	D03
TraesCS5B02G206000	-1_-1_-1_-1_-1_-1_-1	2.91e-08	D03
TraesCS6D02G040600	-1_-1_-1_-1_-1_-1_-1	3.53e-12	D03
TraesCS1D02G375100	-1_-1_-1_-1_-1_-1_-1	1e-13	D03
TraesCS6B02G327300	-1_-1_-1_-1_-1_-1_-1	2.01e-06	D03
TraesCS3A02G402200	-1_-1_-1_-1_-1_-1_-1	3.47e-05	D03
TraesCS2D02G297100	-1_-1_-1_-1_-1_-1_-1	0.000198419	D03
TraesCS7D02G439900	-1_-1_-1_-1_-1_-1_-1	1.75e-06	D03
TraesCS3B02G413700	-1_-1_-1_-1_-1_-1_-1	0.000350867	D03
TraesCS3B02G289600	-1_-1_-1_-1_-1_-1_-1	2.61e-09	D03
TraesCS5A02G308600	-1_-1_-1_-1_-1_-1_-1	1.21e-05	D03
TraesCS3D02G397100	-1_-1_-1_-1_-1_-1_-1	0.000187606	D03
TraesCS7A02G341000	-1_-1_-1_-1_-1_-1_-1	8.17e-05	D03
TraesCS6B02G360300	-1_-1_-1_-1_-1_-1_-1	5.26e-05	D03
TraesCS6B02G047800	-1_-1_-1_-1_-1_-1_-1	3.98e-08	D03
TraesCS5D02G232400	-1_-1_-1_-1_-1_-1_-1	1.9e-13	D03
TraesCS2D02G190900	-1_-1_-1_-1_-1_-1_-1	6.03e-06	D03
TraesCS2A02G435900	-1_-1_-1_-1_-1_-1_-1	6.4e-07	D03
TraesCS7D02G367200	-1_-1_-1_-1_-1_-1_-1	8.01e-05	D03
TraesCS6D02G163300	-1_-1_-1_-1_-1_-1_-1	1.61e-05	D03
TraesCSU02G093800	-1_-1_-1_-1_-1_-1_-1	0.000199686	D03
TraesCS3D02G451800	-1_-1_-1_-1_-1_-1_-1	0.000102393	D03
TraesCS6D02G147900	-1_-1_-1_-1_-1_-1_-1	8.64e-05	D03
TraesCS3D02G421500	-1_-1_-1_-1_-1_-1_-1	6.79e-06	D03
TraesCS7B02G179200	-1_-1_-1_-1_-1_-1_-1	2.85e-05	D03
TraesCS5B02G087800	-1_-1_-1_-1_-1_-1_-1	3.08e-05	D03
TraesCS5B02G316800	-1_-1_-1_-1_-1_-1_-1	3.06e-06	D03
TraesCS6B02G342400	-1_-1_-1_-1_-1_-1_-1	3.88e-06	D03
TraesCS4A02G311300	-1_-1_-1_-1_-1_-1_-1	3.28e-06	D03
TraesCS2D02G425000	-1_-1_-1_-1_-1_-1_-1	1.86e-11	D03
TraesCS5A02G397800	-1_-1_-1_-1_-1_-1_-1	7.74e-07	D03
TraesCS7A02G448900	-1_-1_-1_-1_-1_-1_-1	3.38e-08	D03
TraesCS2A02G384700	-1_-1_-1_-1_-1_-1_-1	5.73e-05	D03
TraesCS3D02G214600	-1_-1_-1_-1_-1_-1_-1	5.91e-06	D03
TraesCS3A02G208800	-1_-1_-1_-1_-1_-1_-1	4.54e-10	D03
TraesCS6B02G223800	-1_-1_-1_-1_-1_-1_-1	1.25e-08	D03
TraesCS3D02G291900	-1_-1_-1_-1_-1_-1_-1	2.71e-08	D03
TraesCS5B02G198200	-1_-1_-1_-1_-1_-1_-1	0.000438188	D03
TraesCS6D02G005000	-1_-1_-1_-1_-1_-1_-1	1.1e-10	D03
TraesCS5B02G317200	-1_-1_-1_-1_-1_-1_-1	8.28e-07	D03
TraesCS6A02G240000	-1_-1_-1_-1_-1_-1_-1	1.55e-06	D03
TraesCS7B02G102300	-1_-1_-1_-1_-1_-1_0	1.02e-09	D03
TraesCS2A02G122400	-1_-1_-1_-1_-1_-1_0	1.61e-07	D03
TraesCS2D02G528500	-1_-1_-1_-1_-1_-1_0	5.11e-05	D03
TraesCS4D02G252100	-1_-1_-1_-1_-1_-1_0	5.14e-11	D03
TraesCS5D02G453200	-1_-1_-1_-1_-1_-1_0	1.96e-05	D03
TraesCS2D02G279300	-1_-1_-1_-1_-1_-1_0	0.000172999	D03
TraesCS6D02G293400	-1_-1_-1_-1_-1_-1_0	8.11e-06	D03
TraesCS4B02G165100	-1_-1_-1_-1_-1_-1_0	2.39e-05	D03
TraesCS2D02G304200	-1_-1_-1_-1_-1_-1_0	3.93e-08	D03
TraesCS2D02G481700	-1_-1_-1_-1_-1_-1_0	0.000931374	D03
TraesCS1A02G200000	-1_-1_-1_-1_-1_-1_0	7.13e-07	D03
TraesCS3D02G331000	-1_-1_-1_-1_-1_-1_0	2.04e-07	D03
TraesCS1B02G409300	-1_-1_-1_-1_-1_-1_0	5.96e-06	D03
TraesCS2B02G544300	-1_-1_-1_-1_-1_-1_0	8.39e-05	D03
TraesCS3A02G510100	-1_-1_-1_-1_-1_-1_0	0.000551887	D03
TraesCS3B02G282500	-1_-1_-1_-1_-1_-1_0	6.81e-12	D03
TraesCS4D02G330300	-1_-1_-1_-1_-1_-1_0	1.99e-07	D03
TraesCS3A02G101600	-1_-1_-1_-1_-1_-1_0	0.000109821	D03
TraesCS6B02G109800	-1_-1_-1_-1_-1_-1_0	1.76e-05	D03
TraesCS2B02G154800	-1_-1_-1_-1_-1_-1_0	2.91e-06	D03
TraesCS5A02G504900	-1_-1_-1_-1_-1_-1_0	1.67e-05	D03
TraesCS1D02G418700	-1_-1_-1_-1_-1_-1_0	3.45e-05	D03
TraesCS7A02G422300	-1_-1_-1_-1_-1_-1_0	3.53e-07	D03
TraesCS3D02G149000	-1_-1_-1_-1_-1_-1_0	2.71e-05	D03
TraesCS1B02G316000	-1_-1_-1_-1_-1_-1_0	5.37e-06	D03
TraesCS3A02G381000	-1_-1_-1_-1_-1_-1_0	2.67e-05	D03
TraesCS7B02G261900	-1_-1_-1_-1_-1_-1_0	9.21e-14	D03
TraesCS6D02G293900	-1_-1_-1_-1_-1_-1_0	2.88e-07	D03
TraesCS3A02G442600	-1_-1_-1_-1_-1_-1_0	0.000177531	D03
TraesCS2D02G301400	-1_-1_-1_-1_-1_-1_0	1.63e-05	D03
TraesCS3D02G235600	-1_-1_-1_-1_-1_-1_0	1.75e-10	D03
TraesCS7B02G232400	-1_-1_-1_-1_-1_-1_0	1.68e-05	D03
TraesCS2D02G292600	-1_-1_-1_-1_-1_-1_0	5.15e-06	D03
TraesCS2D02G325400	-1_-1_-1_-1_-1_-1_0	3.8e-08	D03
TraesCS3B02G003000	-1_-1_-1_-1_-1_-1_0	1.97e-08	D03
TraesCS4A02G355600	-1_-1_-1_-1_-1_-1_0	3.82e-05	D03
TraesCSU02G046000	-1_-1_-1_-1_-1_-1_0	0.000249808	D03
TraesCS5A02G183300	-1_-1_-1_-1_-1_-1_0	6.01e-05	D03
TraesCS4B02G032000	-1_-1_-1_-1_-1_-1_0	8.79e-05	D03
TraesCS5A02G094500	-1_-1_-1_-1_-1_-1_0	0.00056067	D03
TraesCS2A02G117700	-1_-1_-1_-1_-1_-1_0	1.05e-05	D03
TraesCS3B02G563500	-1_-1_-1_-1_-1_-1_0	1.2e-13	D03
TraesCS5B02G002900	-1_-1_-1_-1_-1_-1_0	0.000257991	D03
TraesCS3B02G333400	-1_-1_-1_-1_-1_-1_0	7.67e-07	D03
TraesCS4A02G021400	-1_-1_-1_-1_-1_-1_0	1.9e-05	D03
TraesCS4B02G393300	-1_-1_-1_-1_-1_-1_0	2.16e-06	D03
TraesCS4B02G124200	-1_-1_-1_-1_-1_-1_0	0.000606492	D03
TraesCS6D02G098800	-1_-1_-1_-1_-1_-1_0	0.000401998	D03
TraesCS4A02G422700	-1_-1_-1_-1_-1_-1_0	0.000156813	D03
TraesCS6A02G322000	-1_-1_-1_-1_-1_-1_0	1.52e-05	D03
TraesCS5B02G279900	-1_-1_-1_-1_-1_-1_0	2.14e-05	D03
TraesCS3B02G166900	-1_-1_-1_-1_-1_-1_0	6.78e-05	D03
TraesCS1A02G173100	-1_-1_-1_-1_-1_-1_0	6.14e-05	D03
TraesCS6A02G273200	-1_-1_-1_-1_-1_-1_0	0.000265886	D03
TraesCS7B02G310800	-1_-1_-1_-1_-1_-1_0	0.000118328	D03
TraesCS4D02G093600	-1_-1_-1_-1_-1_-1_0	2.64e-11	D03
TraesCS3D02G066300	-1_-1_-1_-1_-1_-1_0	0.000547745	D03
TraesCS7A02G036200	-1_-1_-1_-1_-1_-1_0	0.000670727	D03
TraesCS3A02G396100	-1_-1_-1_-1_-1_-1_0	0.000607838	D03
TraesCS3D02G158100	-1_-1_-1_-1_-1_-1_0	2.9e-06	D03
TraesCS6B02G017500	-1_-1_-1_-1_-1_-1_0	5.8e-07	D03
TraesCS4D02G076200	-1_-1_-1_-1_-1_-1_0	0.000571996	D03
TraesCS4B02G348600	-1_-1_-1_-1_-1_-1_0	5.3e-07	D03
TraesCS6B02G040800	-1_-1_-1_-1_-1_-1_0	1.83e-06	D03
TraesCS5A02G225100	-1_-1_-1_-1_-1_-1_0	9.35e-35	D03
TraesCS5A02G222100	-1_-1_-1_-1_-1_-1_0	4.59e-05	D03
TraesCS3B02G548300	-1_-1_-1_-1_-1_-1_0	1.29e-07	D03
TraesCS2A02G500400	-1_-1_-1_-1_-1_-1_0	8.11e-07	D03
TraesCS5B02G182500	-1_-1_-1_-1_-1_-1_0	2.96e-08	D03
TraesCS3B02G427600	-1_-1_-1_-1_-1_-1_0	0.000831212	D03
TraesCS5B02G309000	-1_-1_-1_-1_-1_-1_0	3.26e-07	D03
TraesCS5D02G516700	-1_-1_-1_-1_-1_-1_0	3.95e-07	D03
TraesCS2D02G461700	-1_-1_-1_-1_-1_-1_0	0.000185996	D03
TraesCS6A02G181900	-1_-1_-1_-1_-1_-1_0	1.23e-10	D03
TraesCS2B02G539300	-1_-1_-1_-1_-1_-1_0	0.000891848	D03
TraesCS6A02G140200	-1_-1_-1_-1_-1_-1_0	0.000207938	D03
TraesCS4D02G096100	-1_-1_-1_-1_-1_-1_0	1.05e-05	D03
TraesCS7D02G306700	-1_-1_-1_-1_-1_-1_0	2.21e-08	D03
TraesCS5D02G498700	-1_-1_-1_-1_-1_-1_0	1.13e-06	D03
TraesCS5B02G223700	-1_-1_-1_-1_-1_-1_0	3.68e-21	D03
TraesCS1A02G203600	-1_-1_-1_-1_-1_-1_0	0.000230895	D03
TraesCS4D02G341900	-1_-1_-1_-1_-1_-1_0	1.78e-09	D03
TraesCS5D02G277200	-1_-1_-1_-1_-1_-1_0	0.000564368	D03
TraesCS6A02G231900	-1_-1_-1_-1_-1_-1_0	0.000104988	D03
TraesCS2B02G079500	-1_-1_-1_-1_-1_-1_0	1.81e-06	D03
TraesCS3D02G076200	-1_-1_-1_-1_-1_-1_0	1.59e-06	D03
TraesCS3B02G458700	-1_-1_-1_-1_-1_-1_0	0.000221584	D03
TraesCS1A02G033500	-1_-1_-1_-1_-1_-1_0	1.37e-10	D03
TraesCS1D02G108100	-1_-1_-1_-1_-1_-1_0	9.69e-10	D03
TraesCS4D02G025500	-1_-1_-1_-1_-1_-1_0	8.55e-06	D03
TraesCS3B02G337800	-1_-1_-1_-1_-1_-1_0	1.41e-08	D03
TraesCS6B02G304600	-1_-1_-1_-1_-1_-1_0	6.77e-05	D03
TraesCS3D02G505400	-1_-1_-1_-1_-1_-1_0	2.81e-05	D03
TraesCS2D02G301800	-1_-1_-1_-1_-1_-1_0	0.000989004	D03
TraesCS2D02G359700	-1_-1_-1_-1_-1_-1_0	7.89e-05	D03
TraesCS7D02G441100	-1_-1_-1_-1_-1_-1_0	2.01e-26	D03
TraesCS2B02G111300	-1_-1_-1_-1_-1_-1_0	0.000160553	D03
TraesCS6D02G388000	-1_-1_-1_-1_-1_-1_0	2.3e-05	D03
TraesCS5D02G534600	-1_-1_-1_-1_-1_-1_0	1.46e-06	D03
TraesCS3A02G074600	-1_-1_-1_-1_-1_-1_0	9.96e-10	D03
TraesCS3A02G174300	-1_-1_-1_-1_-1_-1_0	0.00074443	D03
TraesCS7D02G348600	-1_-1_-1_-1_-1_-1_0	9.13e-09	D03
TraesCS6D02G244200	-1_-1_-1_-1_-1_-1_0	9.44e-05	D03
TraesCS5A02G285000	-1_-1_-1_-1_-1_-1_0	0.000725193	D03
TraesCS6B02G265600	-1_-1_-1_-1_-1_-1_0	2.58e-05	D03
TraesCS2A02G159300	-1_-1_-1_-1_-1_-1_0	0.0002198	D03
TraesCS6D02G203300	-1_-1_-1_-1_-1_-1_0	3.39e-05	D03
TraesCS5A02G322700	-1_-1_-1_-1_-1_-1_0	0.00053031	D03
TraesCS6D02G015500	-1_-1_-1_-1_-1_-1_0	0.000392909	D03
TraesCS3D02G475100	-1_-1_-1_-1_-1_-1_0	0.000158599	D03
TraesCS2A02G294800	-1_-1_-1_-1_-1_-1_0	2.63e-05	D03
TraesCS3D02G225200	-1_-1_-1_-1_-1_-1_0	3.89e-08	D03
TraesCSU02G101300	-1_-1_-1_-1_-1_-1_0	8.83e-06	D03
TraesCS2D02G134200	-1_-1_-1_-1_-1_-1_0	9.51e-09	D03
TraesCS2D02G071400	-1_-1_-1_-1_-1_-1_0	2.44e-12	D03
TraesCS5D02G284000	-1_-1_-1_-1_-1_-1_0	0.000964533	D03
TraesCS3A02G483000	-1_-1_-1_-1_-1_-1_0	0.000212985	D03
TraesCS4A02G052200	-1_-1_-1_-1_-1_-1_0	9.23e-14	D03
TraesCS2D02G065400	-1_-1_-1_-1_-1_-1_0	1.11e-08	D03
TraesCS3D02G534000	-1_-1_-1_-1_-1_-1_0	3.69e-07	D03
TraesCS6D02G223700	-1_-1_-1_-1_-1_-1_0	0.00010267	D03
TraesCS3D02G342200	-1_-1_-1_-1_-1_-1_0	5.77e-11	D03
TraesCS1B02G170100	-1_-1_-1_-1_-1_-1_0	1.21e-16	D03
TraesCS3A02G399600	-1_-1_-1_-1_-1_-1_0	0.00030962	D03
TraesCS5A02G018200	-1_-1_-1_-1_-1_-1_0	4.38e-08	D03
TraesCSU02G057000	-1_-1_-1_-1_-1_-1_0	3.15e-06	D03
TraesCS2A02G112600	-1_-1_-1_-1_-1_-1_0	0.00043737	D03
TraesCS3D02G440600	-1_-1_-1_-1_-1_-1_0	9.82e-05	D03
TraesCS7A02G221800	-1_-1_-1_-1_-1_-1_0	1.39e-07	D03
TraesCS4D02G220800	-1_-1_-1_-1_-1_-1_0	1.65e-05	D03
TraesCS6A02G314600	-1_-1_-1_-1_-1_-1_0	1.23e-06	D03
TraesCS5A02G059700	-1_-1_-1_-1_-1_-1_0	2.73e-07	D03
TraesCS6B02G144700	-1_-1_-1_-1_-1_-1_0	1.99e-06	D03
TraesCS5B02G046600	-1_-1_-1_-1_-1_-1_0	0.000809045	D03
TraesCS2D02G065300	-1_-1_-1_-1_-1_-1_0	1.6e-06	D03
TraesCS2B02G608900	-1_-1_-1_-1_-1_-1_0	9.69e-10	D03
TraesCS4D02G343000	-1_-1_-1_-1_-1_-1_0	6.13e-12	D03
TraesCS2B02G440000	-1_-1_-1_-1_-1_-1_0	0.00043749	D03
TraesCS5B02G158200	-1_-1_-1_-1_-1_-1_0	4.85e-15	D03
TraesCS2D02G200100	-1_-1_-1_-1_-1_-1_0	0.000761324	D03
TraesCS3B02G392800	-1_-1_-1_-1_-1_-1_0	8.01e-06	D03
TraesCS5B02G569300	-1_-1_-1_-1_-1_-1_0	0.000979092	D03
TraesCS2A02G084800	-1_-1_-1_-1_-1_-1_0	1.2e-07	D03
TraesCS3B02G035800	-1_-1_-1_-1_-1_-1_0	1.87e-05	D03
TraesCS3B02G126000	-1_-1_-1_-1_-1_-1_0	0.0002683	D03
TraesCS6B02G258600	-1_-1_-1_-1_-1_-1_0	0.000309846	D03
TraesCS2B02G067100	-1_-1_-1_-1_-1_-1_0	5.95e-07	D03
TraesCS2B02G457600	-1_-1_-1_-1_-1_-1_0	1e-09	D03
TraesCS2A02G365400	-1_-1_-1_-1_-1_-1_0	5.74e-10	D03
TraesCS2B02G079200	-1_-1_-1_-1_-1_-1_0	1.57e-08	D03
TraesCS3D02G028900	-1_-1_-1_-1_-1_-1_0	2.51e-05	D03
TraesCS3D02G408800	-1_-1_-1_-1_-1_-1_0	0.000303342	D03
TraesCS7D02G337900	-1_-1_-1_-1_-1_-1_0	1.65e-05	D03
TraesCS5B02G560800	-1_-1_-1_-1_-1_-1_0	3.44e-06	D03
TraesCS4B02G038100	-1_-1_-1_-1_-1_-1_0	1.53e-05	D03
TraesCS4D02G291500	-1_-1_-1_-1_-1_-1_0	8.47e-06	D03
TraesCS2A02G203900	-1_-1_-1_-1_-1_-1_0	2.45e-07	D03
TraesCS7A02G489800	-1_-1_-1_-1_-1_-1_0	0.000272709	D03
TraesCS3B02G002900	-1_-1_-1_-1_-1_-1_0	4.33e-07	D03
TraesCS2D02G065100	-1_-1_-1_-1_-1_-1_0	1.12e-06	D03
TraesCS5B02G516600	-1_-1_-1_-1_-1_-1_0	1.65e-05	D03
TraesCS1D02G021800	-1_-1_-1_-1_-1_-1_0	1.57e-05	D03
TraesCS2D02G545600	-1_-1_-1_-1_-1_-1_0	6.56e-13	D03
TraesCS3A02G039800	-1_-1_-1_-1_-1_-1_0	2.88e-25	D03
TraesCS4D02G038600	-1_-1_-1_-1_-1_-1_0	2.46e-09	D03
TraesCS1D02G149700	-1_-1_-1_-1_-1_-1_0	1.31e-11	D03
TraesCS2A02G305800	-1_-1_-1_-1_-1_-1_0	5.48e-06	D03
TraesCS2B02G274800	-1_-1_-1_-1_-1_-1_0	1.79e-11	D03
TraesCS1A02G299600	-1_-1_-1_-1_-1_-1_0	1.31e-06	D03
TraesCS7B02G272000	-1_-1_-1_-1_-1_-1_0	0.000796755	D03
TraesCS5D02G100100	-1_-1_-1_-1_-1_-1_0	2.82e-24	D03
TraesCS5B02G181500	-1_-1_-1_-1_-1_-1_0	2.3e-06	D03
TraesCS7A02G308300	-1_-1_-1_-1_-1_-1_0	0.000513518	D03
TraesCS3A02G210000	-1_-1_-1_-1_-1_-1_0	1.85e-06	D03
TraesCS2A02G066900	-1_-1_-1_-1_-1_-1_0	1.75e-07	D03
TraesCS5A02G407200	-1_-1_-1_-1_-1_-1_0	0.000795756	D03
TraesCS5B02G466200	-1_-1_-1_-1_-1_-1_0	0.000241188	D03
TraesCS1A02G060500	-1_-1_-1_-1_-1_-1_0	1.06e-05	D03
TraesCS1B02G440800	-1_-1_-1_-1_-1_-1_0	0.000820431	D03
TraesCS5A02G483300	-1_-1_-1_-1_-1_-1_0	1.83e-05	D03
TraesCS1A02G152600	-1_-1_-1_-1_-1_-1_0	4.58e-15	D03
TraesCS2D02G072200	-1_-1_-1_-1_-1_-1_0	0.000175713	D03
TraesCS2D02G205900	-1_-1_-1_-1_-1_-1_0	1.69e-05	D03
TraesCS3D02G127300	-1_-1_-1_-1_-1_-1_0	0.00035166	D03
TraesCS1B02G308500	-1_-1_-1_-1_-1_-1_0	5.77e-05	D03
TraesCS3D02G298900	-1_-1_-1_-1_-1_-1_0	4.62e-07	D03
TraesCS5B02G036600	-1_-1_-1_-1_-1_-1_0	1.2e-07	D03
TraesCS3D02G230000	-1_-1_-1_-1_-1_-1_0	5.07e-06	D03
TraesCS4D02G357100	-1_-1_-1_-1_-1_-1_0	3.87e-07	D03
TraesCS4A02G218400	-1_-1_-1_-1_-1_-1_0	3.2e-12	D03
TraesCS6D02G220500	-1_-1_-1_-1_-1_-1_0	4.34e-05	D03
TraesCS2B02G200300	-1_-1_-1_-1_-1_-1_0	4.08e-05	D03
TraesCS7A02G427100	-1_-1_-1_-1_-1_-1_0	0.000421035	D03
TraesCS7B02G234300	-1_-1_-1_-1_-1_-1_0	3.4e-09	D03
TraesCS2B02G290200	-1_-1_-1_-1_-1_-1_0	1.05e-07	D03
TraesCS5D02G189500	-1_-1_-1_-1_-1_-1_0	8.55e-07	D03
TraesCS5A02G184500	-1_-1_-1_-1_-1_-1_0	2.84e-07	D03
TraesCS5A02G089400	-1_-1_-1_-1_-1_-1_0	0.000134597	D03
TraesCS3B02G257200	-1_-1_-1_-1_-1_-1_0	6.21e-05	D03
TraesCS3A02G414300	-1_-1_-1_-1_-1_-1_0	0.000344907	D03
TraesCS6B02G344600	-1_-1_-1_-1_-1_-1_0	0.000301422	D03
TraesCS3B02G268800	-1_-1_-1_-1_-1_-1_0	1.76e-05	D03
TraesCS5B02G098300	-1_-1_-1_-1_-1_-1_0	7.81e-06	D03
TraesCS3A02G112900	-1_-1_-1_-1_-1_-1_0	2.91e-08	D03
TraesCS4B02G227300	-1_-1_-1_-1_-1_-1_0	5.06e-05	D03
TraesCSU02G113600	-1_-1_-1_-1_-1_-1_0	1.08e-07	D03
TraesCSU02G011700	-1_-1_-1_-1_-1_-1_0	1.58e-06	D03
TraesCS2B02G065200	-1_-1_-1_-1_-1_-1_0	0.000216878	D03
TraesCS2A02G052500	-1_-1_-1_-1_-1_-1_0	2.35e-10	D03
TraesCS6D02G195400	-1_-1_-1_-1_-1_-1_0	3.53e-05	D03
TraesCS6B02G304700	-1_-1_-1_-1_-1_-1_0	7.87e-05	D03
TraesCS3A02G227100	-1_-1_-1_-1_-1_-1_0	4.58e-05	D03
TraesCS7D02G041500	-1_-1_-1_-1_-1_-1_0	6.71e-05	D03
TraesCS3D02G418300	-1_-1_-1_-1_-1_-1_0	0.000492789	D03
TraesCS7A02G343600	-1_-1_-1_-1_-1_-1_0	8.06e-10	D03
TraesCS2B02G297800	-1_-1_-1_-1_-1_-1_0	5.73e-05	D03
TraesCS2B02G322500	-1_-1_-1_-1_-1_-1_0	8.88e-06	D03
TraesCS3B02G270800	-1_-1_-1_-1_-1_-1_0	3.69e-07	D03
TraesCS2B02G133600	-1_-1_-1_-1_-1_-1_0	2.54e-05	D03
TraesCS1B02G410400	-1_-1_-1_-1_-1_-1_0	1.57e-06	D03
TraesCS5B02G569400	-1_-1_-1_-1_-1_-1_0	9.88e-06	D03
TraesCS2A02G501900	-1_-1_-1_-1_-1_-1_0	7.88e-06	D03
TraesCS1A02G305500	-1_-1_-1_-1_-1_-1_0	3.6e-05	D03
TraesCS6D02G145200	-1_-1_-1_-1_-1_-1_0	0.000449808	D03
TraesCS7A02G427000	-1_-1_-1_-1_-1_-1_0	2.29e-06	D03
TraesCS4A02G286600	-1_-1_-1_-1_-1_-1_0	2.07e-05	D03
TraesCS5D02G417100	-1_-1_-1_-1_-1_0_0	3.9e-05	D03
TraesCS2D02G348800	-1_-1_-1_-1_-1_0_0	2.43e-07	D03
TraesCS4B02G097200	-1_-1_-1_-1_-1_0_0	6.78e-19	D03
TraesCS3B02G213700	-1_-1_-1_-1_-1_0_0	4.06e-05	D03
TraesCS5D02G322200	-1_-1_-1_-1_-1_0_0	2.92e-21	D03
TraesCS1A02G239300	-1_-1_-1_-1_-1_0_0	0.000202445	D03
TraesCS2D02G316200	-1_-1_-1_-1_-1_0_0	4.79e-05	D03
TraesCS7A02G175400	-1_-1_-1_-1_-1_0_0	6.59e-06	D03
TraesCS7D02G205300	-1_-1_-1_-1_-1_0_0	4.08e-05	D03
TraesCS5D02G407300	-1_-1_-1_-1_-1_0_0	5.04e-07	D03
TraesCS2D02G150500	-1_-1_-1_-1_-1_0_0	1.05e-06	D03
TraesCS7A02G361300	-1_-1_-1_-1_-1_0_0	3.53e-12	D03
TraesCS2A02G563600	-1_-1_-1_-1_-1_0_0	3.85e-09	D03
TraesCS4B02G252100	-1_-1_-1_-1_-1_0_0	8.91e-13	D03
TraesCSU02G255100	-1_-1_-1_-1_-1_0_0	7.31e-05	D03
TraesCS7A02G245900	-1_-1_-1_-1_-1_0_0	0.000940457	D03
TraesCS3A02G132700	-1_-1_-1_-1_-1_0_0	8.26e-06	D03
TraesCS2A02G350700	-1_-1_-1_-1_-1_0_0	3.61e-07	D03
TraesCS5B02G145300	-1_-1_-1_-1_-1_0_0	1.24e-07	D03
TraesCS5D02G013400	-1_-1_-1_-1_-1_0_0	0.000903357	D03
TraesCS5D02G373100	-1_-1_-1_-1_-1_0_0	0.000822554	D03
TraesCS2A02G046100	-1_-1_-1_-1_-1_0_0	2.56e-06	D03
TraesCS4B02G292800	-1_-1_-1_-1_-1_0_0	1.99e-06	D03
TraesCS6A02G067700	-1_-1_-1_-1_-1_0_0	5.39e-07	D03
TraesCS2B02G369000	-1_-1_-1_-1_-1_0_0	1.29e-10	D03
TraesCS6A02G262000	-1_-1_-1_-1_-1_0_0	2.39e-17	D03
TraesCS2D02G438200	-1_-1_-1_-1_-1_0_0	1.34e-05	D03
TraesCS7D02G237700	-1_-1_-1_-1_-1_0_0	0.000242743	D03
TraesCS3D02G212700	-1_-1_-1_-1_-1_0_0	0.000366262	D03
TraesCS7D02G219100	-1_-1_-1_-1_-1_0_0	3.48e-07	D03
TraesCS6A02G116900	-1_-1_-1_-1_-1_0_0	6.25e-14	D03
TraesCS3A02G183900	-1_-1_-1_-1_-1_0_0	4.31e-21	D03
TraesCS6A02G108900	-1_-1_-1_-1_-1_0_0	9.77e-08	D03
TraesCS2B02G583600	-1_-1_-1_-1_-1_0_0	2.14e-07	D03
TraesCS3D02G294400	-1_-1_-1_-1_-1_0_0	2.43e-11	D03
TraesCS6D02G106200	-1_-1_-1_-1_-1_0_0	0.00054332	D03
TraesCS2B02G336800	-1_-1_-1_-1_-1_0_0	1.43e-12	D03
TraesCS2A02G440600	-1_-1_-1_-1_-1_0_0	1.43e-06	D03
TraesCS5A02G007900	-1_-1_-1_-1_-1_0_0	0.000262753	D03
TraesCS5B02G294400	-1_-1_-1_-1_0_0_0	4.02e-05	D03
TraesCS6D02G106100	-1_-1_-1_-1_0_0_0	0.000517384	D03
TraesCS3A02G438800	-1_-1_-1_-1_0_0_0	5.36e-05	D03
TraesCS4B02G018900	-1_-1_-1_-1_0_0_0	1.83e-07	D03
TraesCS7D02G361800	-1_-1_-1_-1_0_0_0	0.000280901	D03
TraesCS3A02G209800	-1_-1_-1_-1_0_0_0	5.46e-07	D03
TraesCS6B02G091400	-1_-1_-1_-1_0_0_0	7.46e-14	D03
TraesCS2B02G569100	-1_-1_-1_-1_0_0_0	1.5e-06	D03
TraesCS4D02G017500	-1_-1_-1_-1_0_0_0	2.29e-07	D03
TraesCS1D02G106700	-1_-1_-1_-1_0_0_0	0.000146071	D03
TraesCS6D02G048400	-1_-1_-1_-1_0_0_0	0.000521804	D03
TraesCS3D02G037900	-1_-1_-1_-1_0_0_0	0.000108183	D03
TraesCS7B02G266600	-1_-1_-1_-1_0_0_0	1.78e-07	D03
TraesCS6A02G116800	-1_-1_-1_-1_0_0_0	2.24e-10	D03
TraesCS1A02G149300	-1_-1_-1_0_0_0_0	0.000321052	D03
TraesCS6B02G398200	-1_-1_-1_0_0_0_0	1.38e-07	D03
TraesCS7D02G049800	-1_-1_-1_0_0_0_0	1.23e-16	D03
TraesCS2A02G267200	-1_-1_0_0_0_0_0	3.27e-16	D03
TraesCS5A02G505800	-1_-1_0_0_0_0_0	4.13e-14	D03
TraesCS1D02G117400	-1_-1_0_0_1_1_1	5.89e-05	D03U
TraesCS6B02G168600	-1_0_0_1_1_1_0	0.000261691	D03U
TraesCS5A02G330900	0_-1_-1_-1_-1_-1_-1	0.000567113	D07
TraesCS3B02G284900	0_-1_-1_-1_-1_-1_-1	0.00024083	D07
TraesCS4D02G210000	0_-1_-1_-1_-1_-1_-1	0.00010798	D07
TraesCS4D02G081500	0_-1_-1_-1_-1_-1_-1	1.33e-07	D07
TraesCS3A02G333500	0_-1_-1_-1_-1_-1_-1	0.000571224	D07
TraesCS3D02G509100	0_-1_-1_-1_-1_-1_-1	1.38e-06	D07
TraesCS3D02G019000	0_-1_-1_-1_-1_-1_-1	1.52e-06	D07
TraesCS5D02G154200	0_-1_-1_-1_-1_-1_-1	0.000108548	D07
TraesCS3A02G407200	0_-1_-1_-1_-1_-1_-1	0.000569398	D07
TraesCS2A02G344600	0_-1_-1_-1_-1_-1_-1	0.000535686	D07
TraesCS6B02G462300	0_-1_-1_-1_-1_-1_-1	0.000287705	D07
TraesCS3A02G304900	0_-1_-1_-1_-1_-1_-1	5.07e-05	D07
TraesCS3B02G362500	0_-1_-1_-1_-1_-1_-1	8.03e-05	D07
TraesCS2D02G126700	0_-1_-1_-1_-1_-1_-1	0.00044915	D07
TraesCS3B02G566000	0_-1_-1_-1_-1_-1_-1	1.88e-05	D07
TraesCS5D02G272100	0_-1_-1_-1_-1_-1_-1	5.1e-05	D07
TraesCS3D02G084800	0_-1_-1_-1_-1_-1_-1	1e-07	D07
TraesCS3B02G337100	0_-1_-1_-1_-1_-1_-1	2.61e-06	D07
TraesCS2A02G032500	0_-1_-1_-1_-1_-1_-1	3.53e-06	D07
TraesCS3B02G219700	0_-1_-1_-1_-1_-1_-1	3.01e-09	D07
TraesCS2B02G239200	0_-1_-1_-1_-1_-1_-1	0.000174255	D07
TraesCS2D02G322900	0_-1_-1_-1_-1_-1_-1	7.7e-05	D07
TraesCS5B02G401700	0_-1_-1_-1_-1_-1_-1	0.00026664	D07
TraesCS4B02G223100	0_-1_-1_-1_-1_-1_-1	6.31e-11	D07
TraesCS2A02G190700	0_-1_-1_-1_-1_-1_-1	0.000200474	D07
TraesCS2D02G522500	0_-1_-1_-1_-1_-1_-1	6.02e-07	D07
TraesCS2D02G531819	0_-1_-1_-1_-1_-1_-1	2.56e-10	D07
TraesCS2B02G603800	0_-1_-1_-1_-1_-1_-1	0.000108768	D07
TraesCS2D02G389900	0_-1_-1_-1_-1_-1_-1	0.000544207	D07
TraesCS4D02G328000	0_-1_-1_-1_-1_-1_-1	0.000785216	D07
TraesCS4B02G278900	0_-1_-1_-1_-1_-1_-1	1.44e-05	D07
TraesCS1B02G272700	0_-1_-1_-1_-1_-1_-1	0.000104014	D07
TraesCS1D02G120700	0_-1_-1_-1_-1_-1_-1	1.49e-08	D07
TraesCS5D02G380100	0_-1_-1_-1_-1_-1_-1	0.000132537	D07
TraesCS1A02G030100	0_-1_-1_-1_-1_-1_-1	2.18e-05	D07
TraesCS6A02G133100	0_-1_-1_-1_-1_-1_-1	1.26e-06	D07
TraesCS7A02G000400	0_-1_-1_-1_-1_-1_-1	1.55e-06	D07
TraesCS2B02G312600	0_-1_-1_-1_-1_-1_-1	3.37e-11	D07
TraesCS2B02G604800	0_-1_-1_-1_-1_-1_-1	1.4e-09	D07
TraesCS6A02G041000	0_-1_-1_-1_-1_-1_-1	4.99e-05	D07
TraesCS6D02G371200	0_-1_-1_-1_-1_-1_-1	2.1e-06	D07
TraesCS3A02G151100	0_-1_-1_-1_-1_-1_-1	5.49e-08	D07
TraesCS5D02G055700	0_-1_-1_-1_-1_-1_-1	0.000693638	D07
TraesCS2B02G458800	0_-1_-1_-1_-1_-1_-1	9.17e-06	D07
TraesCS1B02G321600	0_-1_-1_-1_-1_-1_-1	8.99e-13	D07
TraesCS7D02G314600	0_-1_-1_-1_-1_-1_-1	0.000131951	D07
TraesCS1B02G399600	0_-1_-1_-1_-1_-1_-1	2.64e-06	D07
TraesCS6B02G162800	0_-1_-1_-1_-1_-1_-1	1.6e-06	D07
TraesCS3A02G136900	0_-1_-1_-1_-1_-1_-1	7.3e-06	D07
TraesCS1D02G419800	0_-1_-1_-1_-1_-1_-1	3.56e-05	D07
TraesCS4D02G047700	0_-1_-1_-1_-1_-1_-1	1.44e-05	D07
TraesCS7B02G006600	0_-1_-1_-1_-1_-1_-1	2.29e-08	D07
TraesCS3B02G192400	0_-1_-1_-1_-1_-1_-1	2.29e-05	D07
TraesCS4A02G144500	0_-1_-1_-1_-1_-1_-1	7.78e-06	D07
TraesCS4D02G194400	0_-1_-1_-1_-1_-1_-1	0.000738367	D07
TraesCS3D02G017500	0_-1_-1_-1_-1_-1_-1	0.000134246	D07
TraesCS2A02G344400	0_-1_-1_-1_-1_-1_-1	3.65e-07	D07
TraesCS3A02G153300	0_-1_-1_-1_-1_-1_-1	2.99e-06	D07
TraesCS6A02G156300	0_-1_-1_-1_-1_-1_-1	0.000312381	D07
TraesCS4A02G043500	0_-1_-1_-1_-1_-1_-1	0.000614244	D07
TraesCS4D02G181000	0_-1_-1_-1_-1_-1_-1	4.89e-05	D07
TraesCS6D02G210000	0_-1_-1_-1_-1_-1_-1	0.000185354	D07
TraesCS6A02G293400	0_-1_-1_-1_-1_-1_-1	1.79e-06	D07
TraesCS4B02G009900	0_-1_-1_-1_-1_-1_-1	0.000126229	D07
TraesCS4B02G047800	0_-1_-1_-1_-1_-1_-1	2.58e-05	D07
TraesCS5D02G569800	0_-1_-1_-1_-1_-1_-1	2.77e-06	D07
TraesCS3D02G048200	0_-1_-1_-1_-1_-1_-1	6.21e-06	D07
TraesCS3D02G436100	0_-1_-1_-1_-1_-1_-1	4.75e-06	D07
TraesCS3B02G185100	0_-1_-1_-1_-1_-1_-1	3.34e-06	D07
TraesCS3D02G223300	0_-1_-1_-1_-1_-1_-1	5.72e-05	D07
TraesCS2D02G200700	0_-1_-1_-1_-1_-1_-1	2.02e-06	D07
TraesCS4D02G268600	0_-1_-1_-1_-1_-1_-1	0.000475953	D07
TraesCS5B02G210800	0_-1_-1_-1_-1_-1_-1	7.13e-05	D07
TraesCS6A02G123900	0_-1_-1_-1_-1_-1_-1	0.000401812	D07
TraesCS4A02G178100	0_-1_-1_-1_-1_-1_-1	0.000112228	D07
TraesCS5A02G109600	0_-1_-1_-1_-1_-1_-1	0.000197854	D07
TraesCS4B02G068200	0_-1_-1_-1_-1_-1_-1	8.28e-05	D07
TraesCS4A02G007400	0_-1_-1_-1_-1_-1_-1	2.67e-06	D07
TraesCS2B02G588600	0_-1_-1_-1_-1_-1_-1	0.000289196	D07
TraesCS7A02G411300	0_-1_-1_-1_-1_-1_-1	1.23e-05	D07
TraesCS2D02G185800	0_-1_-1_-1_-1_-1_-1	2.58e-05	D07
TraesCS2A02G200900	0_-1_-1_-1_-1_-1_-1	7.46e-07	D07
TraesCS4B02G377600	0_-1_-1_-1_-1_-1_-1	3.39e-08	D07
TraesCS2A02G324700	0_-1_-1_-1_-1_-1_-1	3.22e-11	D07
TraesCS5D02G181600	0_-1_-1_-1_-1_-1_-1	2.22e-10	D07
TraesCS3A02G134600	0_-1_-1_-1_-1_-1_-1	5.5e-14	D07
TraesCS3B02G179900	0_-1_-1_-1_-1_-1_-1	0.00076363	D07
TraesCS3D02G389400	0_-1_-1_-1_-1_-1_-1	3.38e-08	D07
TraesCS2D02G213400	0_-1_-1_-1_-1_-1_-1	0.000256814	D07
TraesCS3B02G021000	0_-1_-1_-1_-1_-1_-1	6.4e-10	D07
TraesCS2D02G169800	0_-1_-1_-1_-1_-1_-1	1.86e-11	D07
TraesCS1A02G171000	0_-1_-1_-1_-1_-1_-1	4.97e-08	D07
TraesCS4A02G136900	0_-1_-1_-1_-1_-1_-1	0.000192019	D07
TraesCS1D02G045200	0_-1_-1_-1_-1_-1_-1	2.68e-07	D07
TraesCS6A02G319700	0_-1_-1_-1_-1_-1_-1	4.37e-06	D07
TraesCS6A02G086300	0_-1_-1_-1_-1_-1_-1	2.59e-09	D07
TraesCS3D02G485400	0_-1_-1_-1_-1_-1_-1	2.35e-06	D07
TraesCS1D02G400100	0_-1_-1_-1_-1_-1_-1	8.5e-07	D07
TraesCS6B02G092200	0_-1_-1_-1_-1_-1_-1	3.82e-05	D07
TraesCS5A02G466800	0_-1_-1_-1_-1_-1_-1	3.19e-11	D07
TraesCS5D02G196200	0_-1_-1_-1_-1_-1_-1	1.24e-08	D07
TraesCS3B02G193000	0_-1_-1_-1_-1_-1_-1	1.09e-05	D07
TraesCS5B02G189100	0_-1_-1_-1_-1_-1_-1	7e-05	D07
TraesCS4B02G210000	0_-1_-1_-1_-1_-1_-1	7.04e-11	D07
TraesCS4D02G076400	0_-1_-1_-1_-1_-1_-1	3.56e-07	D07
TraesCS2A02G348700	0_-1_-1_-1_-1_-1_-1	4.59e-05	D07
TraesCS5D02G178200	0_-1_-1_-1_-1_-1_-1	1.22e-08	D07
TraesCS3D02G300300	0_-1_-1_-1_-1_-1_-1	1.48e-05	D07
TraesCS2B02G432500	0_-1_-1_-1_-1_-1_-1	1.69e-06	D07
TraesCS1D02G211600	0_-1_-1_-1_-1_-1_-1	0.000456034	D07
TraesCS1D02G269000	0_-1_-1_-1_-1_-1_-1	1.25e-10	D07
TraesCS3D02G223800	0_-1_-1_-1_-1_-1_-1	0.000410528	D07
TraesCS6B02G300100	0_-1_-1_-1_-1_-1_-1	0.000457908	D07
TraesCS5A02G050300	0_-1_-1_-1_-1_-1_-1	0.000633405	D07
TraesCS3B02G579500	0_-1_-1_-1_-1_-1_-1	5.65e-06	D07
TraesCS6B02G301300	0_-1_-1_-1_-1_-1_-1	3.98e-07	D07
TraesCS7A02G250000	0_-1_-1_-1_-1_-1_-1	5.65e-07	D07
TraesCS2D02G207600	0_-1_-1_-1_-1_-1_-1	0.000603992	D07
TraesCS3A02G028400	0_-1_-1_-1_-1_-1_-1	8.15e-06	D07
TraesCS3A02G147700	0_-1_-1_-1_-1_-1_-1	0.000668111	D07
TraesCS6B02G186200	0_-1_-1_-1_-1_-1_-1	2.87e-08	D07
TraesCSU02G132300	0_-1_-1_-1_-1_-1_-1	0.000192233	D07
TraesCS7A02G103500	0_-1_-1_-1_-1_-1_-1	2.12e-06	D07
TraesCS1B02G311200	0_-1_-1_-1_-1_-1_-1	0.000169306	D07
TraesCS1D02G232300	0_-1_-1_-1_-1_-1_-1	3.65e-05	D07
TraesCS5B02G060400	0_-1_-1_-1_-1_-1_-1	4.93e-06	D07
TraesCS3D02G332100	0_-1_-1_-1_-1_-1_-1	0.000320919	D07
TraesCS2D02G016100	0_-1_-1_-1_-1_-1_-1	1.59e-06	D07
TraesCS7A02G504900	0_-1_-1_-1_-1_-1_-1	4.38e-06	D07
TraesCS5A02G232800	0_-1_-1_-1_-1_-1_-1	3.48e-09	D07
TraesCS4D02G209600	0_-1_-1_-1_-1_-1_-1	0.000130828	D07
TraesCS4B02G067600	0_-1_-1_-1_-1_-1_-1	3.87e-10	D07
TraesCS5D02G484500	0_-1_-1_-1_-1_-1_-1	0.000171119	D07
TraesCS7D02G173500	0_-1_-1_-1_-1_-1_-1	1.08e-08	D07
TraesCS4D02G013900	0_-1_-1_-1_-1_-1_-1	5.1e-05	D07
TraesCS5A02G390200	0_-1_-1_-1_-1_-1_-1	7.77e-07	D07
TraesCS2B02G578800	0_-1_-1_-1_-1_-1_-1	8.37e-05	D07
TraesCS7D02G016800	0_-1_-1_-1_-1_-1_-1	0.000295681	D07
TraesCS6D02G162200	0_-1_-1_-1_-1_-1_-1	1.4e-08	D07
TraesCS2D02G185300	0_-1_-1_-1_-1_-1_-1	0.000941314	D07
TraesCS7B02G364700	0_-1_-1_-1_-1_-1_-1	8.23e-05	D07
TraesCS2A02G294400	0_-1_-1_-1_-1_-1_-1	5.16e-05	D07
TraesCS7B02G230400	0_-1_-1_-1_-1_-1_-1	0.000248084	D07
TraesCS3A02G256400	0_-1_-1_-1_-1_-1_-1	4.08e-06	D07
TraesCS5B02G146700	0_-1_-1_-1_-1_-1_-1	1.07e-06	D07
TraesCS5B02G571100	0_-1_-1_-1_-1_-1_-1	1.89e-06	D07
TraesCS7A02G428200	0_-1_-1_-1_-1_-1_-1	3.57e-09	D07
TraesCS3D02G418400	0_-1_-1_-1_-1_-1_-1	1.92e-06	D07
TraesCS1A02G151500	0_-1_-1_-1_-1_-1_-1	9.03e-06	D07
TraesCS7B02G382800	0_-1_-1_-1_-1_-1_-1	1.76e-05	D07
TraesCS3D02G535000	0_-1_-1_-1_-1_-1_-1	1.49e-07	D07
TraesCS5B02G409700	0_-1_-1_-1_-1_-1_-1	6.65e-05	D07
TraesCS3B02G390500	0_-1_-1_-1_-1_-1_-1	2.06e-05	D07
TraesCS7B02G247100	0_-1_-1_-1_-1_-1_-1	2.71e-08	D07
TraesCS3B02G306000	0_-1_-1_-1_-1_-1_-1	3.42e-05	D07
TraesCS7A02G344300	0_-1_-1_-1_-1_-1_-1	2.44e-05	D07
TraesCS3D02G324200	0_-1_-1_-1_-1_-1_-1	0.000982954	D07
TraesCS1B02G059100	0_-1_-1_-1_-1_-1_-1	1.93e-07	D07
TraesCS5B02G532200	0_-1_-1_-1_-1_-1_-1	2.91e-06	D07
TraesCS3B02G432600	0_-1_-1_-1_-1_-1_-1	0.000386355	D07
TraesCS3B02G398300	0_-1_-1_-1_-1_-1_-1	3.22e-06	D07
TraesCS1D02G361700	0_-1_-1_-1_-1_-1_-1	5.84e-05	D07
TraesCS7D02G283900	0_-1_-1_-1_-1_-1_-1	2.7e-05	D07
TraesCS3B02G315500	0_-1_-1_-1_-1_-1_-1	7.35e-06	D07
TraesCS2A02G451100	0_-1_-1_-1_-1_-1_-1	4.99e-11	D07
TraesCS2B02G194700	0_-1_-1_-1_-1_-1_-1	7.54e-06	D07
TraesCS4A02G282800	0_-1_-1_-1_-1_-1_-1	0.000373728	D07
TraesCS3D02G083400	0_-1_-1_-1_-1_-1_-1	0.000288254	D07
TraesCS6D02G340700	0_-1_-1_-1_-1_-1_-1	3.79e-08	D07
TraesCS1A02G175200	0_-1_-1_-1_-1_-1_-1	3.64e-09	D07
TraesCS2B02G200800	0_-1_-1_-1_-1_-1_-1	4.05e-07	D07
TraesCS2A02G206300	0_-1_-1_-1_-1_-1_-1	1e-06	D07
TraesCS3A02G325300	0_-1_-1_-1_-1_-1_-1	9.05e-07	D07
TraesCS6A02G392800	0_-1_-1_-1_-1_-1_-1	5.12e-05	D07
TraesCS2A02G339100	0_-1_-1_-1_-1_-1_-1	4.89e-13	D07
TraesCS4D02G268500	0_-1_-1_-1_-1_-1_-1	2.67e-08	D07
TraesCS4A02G042500	0_-1_-1_-1_-1_-1_-1	1.53e-06	D07
TraesCS5A02G542600	0_-1_-1_-1_-1_-1_-1	2.93e-14	D07
TraesCS2D02G175600	0_-1_-1_-1_-1_-1_-1	1.86e-05	D07
TraesCS2B02G307500	0_-1_-1_-1_-1_-1_-1	0.000653282	D07
TraesCS7A02G141500	0_-1_-1_-1_-1_-1_-1	3.58e-06	D07
TraesCS3B02G530000	0_-1_-1_-1_-1_-1_-1	5.25e-08	D07
TraesCS3B02G541000	0_-1_-1_-1_-1_-1_-1	2.32e-06	D07
TraesCS2D02G193400	0_-1_-1_-1_-1_-1_-1	5.33e-05	D07
TraesCS5D02G406400	0_-1_-1_-1_-1_-1_-1	0.000730059	D07
TraesCS7D02G324600	0_-1_-1_-1_-1_-1_-1	0.000126038	D07
TraesCS1D02G037900	0_-1_-1_-1_-1_-1_-1	1.46e-06	D07
TraesCS6B02G109400	0_-1_-1_-1_-1_-1_-1	1.67e-05	D07
TraesCS3A02G518500	0_-1_-1_-1_-1_-1_-1	6.74e-05	D07
TraesCS6B02G115900	0_-1_-1_-1_-1_-1_-1	9.86e-10	D07
TraesCS5B02G263800	0_-1_-1_-1_-1_-1_-1	2.35e-06	D07
TraesCS4D02G230000	0_-1_-1_-1_-1_-1_-1	0.000120228	D07
TraesCS2B02G228300	0_-1_-1_-1_-1_-1_-1	0.000207179	D07
TraesCS5B02G018700	0_-1_-1_-1_-1_-1_-1	2e-08	D07
TraesCS1B02G019300	0_-1_-1_-1_-1_-1_-1	1.1e-07	D07
TraesCS4A02G333800	0_-1_-1_-1_-1_-1_-1	5.57e-05	D07
TraesCS3A02G426500	0_-1_-1_-1_-1_-1_-1	3.04e-07	D07
TraesCS4A02G001800	0_-1_-1_-1_-1_-1_-1	5.88e-07	D07
TraesCS2B02G233600	0_-1_-1_-1_-1_-1_-1	0.00062399	D07
TraesCS2B02G378700	0_-1_-1_-1_-1_-1_-1	0.000979092	D07
TraesCS2A02G523600	0_-1_-1_-1_-1_-1_-1	4.29e-08	D07
TraesCSU02G023100	0_-1_-1_-1_-1_-1_-1	1.58e-06	D07
TraesCS3B02G358300	0_-1_-1_-1_-1_-1_-1	0.000907388	D07
TraesCS4A02G016700	0_-1_-1_-1_-1_-1_-1	0.000203377	D07
TraesCS3B02G314300	0_-1_-1_-1_-1_-1_-1	0.000873868	D07
TraesCS6B02G151900	0_-1_-1_-1_-1_-1_-1	4.74e-05	D07
TraesCS5A02G377400	0_-1_-1_-1_-1_-1_-1	0.000502903	D07
TraesCS6B02G255900	0_-1_-1_-1_-1_-1_-1	0.000156735	D07
TraesCS6A02G321600	0_-1_-1_-1_-1_-1_-1	0.000535806	D07
TraesCS6B02G162300	0_-1_-1_-1_-1_-1_-1	0.000110227	D07
TraesCS5B02G431300	0_-1_-1_-1_-1_-1_-1	4.07e-05	D07
TraesCS2D02G309000	0_-1_-1_-1_-1_-1_-1	0.000367268	D07
TraesCS6A02G082400	0_-1_-1_-1_-1_-1_-1	0.000179987	D07
TraesCS5D02G139900	0_-1_-1_-1_-1_-1_-1	7.93e-12	D07
TraesCS5A02G018000	0_-1_-1_-1_-1_-1_-1	5.07e-05	D07
TraesCS3D02G165800	0_-1_-1_-1_-1_-1_-1	1.14e-06	D07
TraesCS2A02G336800	0_-1_-1_-1_-1_-1_-1	1.54e-06	D07
TraesCS2B02G070700	0_-1_-1_-1_-1_-1_-1	0.000612551	D07
TraesCS6B02G175800	0_-1_-1_-1_-1_-1_-1	0.000205257	D07
TraesCS4B02G200800	0_-1_-1_-1_-1_-1_-1	9.62e-07	D07
TraesCS4D02G016700	0_-1_-1_-1_-1_-1_-1	6.53e-08	D07
TraesCS4A02G042600	0_-1_-1_-1_-1_-1_-1	1.03e-06	D07
TraesCS5D02G265500	0_-1_-1_-1_-1_-1_-1	1.19e-06	D07
TraesCS4D02G177800	0_-1_-1_-1_-1_-1_-1	2.42e-06	D07
TraesCSU02G077300	0_-1_-1_-1_-1_-1_-1	2.02e-08	D07
TraesCS2B02G086900	0_-1_-1_-1_-1_-1_-1	5.73e-05	D07
TraesCS1B02G159700	0_-1_-1_-1_-1_-1_-1	3.86e-06	D07
TraesCS7A02G285800	0_-1_-1_-1_-1_-1_-1	0.000192249	D07
TraesCS3D02G359900	0_-1_-1_-1_-1_-1_-1	3.57e-07	D07
TraesCS2D02G062500	0_-1_-1_-1_-1_-1_-1	0.000136758	D07
TraesCS1A02G198400	0_-1_-1_-1_-1_-1_-1	3.28e-08	D07
TraesCS2A02G582100	0_-1_-1_-1_-1_-1_-1	1.05e-09	D07
TraesCS2D02G246100	0_-1_-1_-1_-1_-1_-1	6.54e-05	D07
TraesCS5B02G484700	0_-1_-1_-1_-1_-1_-1	0.00014856	D07
TraesCS3A02G367000	0_-1_-1_-1_-1_-1_-1	4.62e-06	D07
TraesCS2D02G251000	0_-1_-1_-1_-1_-1_-1	6.08e-05	D07
TraesCS1D02G222600	0_-1_-1_-1_-1_-1_-1	5.14e-11	D07
TraesCS7B02G190100	0_-1_-1_-1_-1_-1_-1	3.24e-05	D07
TraesCS6D02G239200	0_-1_-1_-1_-1_-1_-1	0.000153179	D07
TraesCS5A02G177400	0_-1_-1_-1_-1_-1_-1	8.74e-12	D07
TraesCS2D02G559200	0_-1_-1_-1_-1_-1_-1	1.91e-06	D07
TraesCS6D02G286900	0_-1_-1_-1_-1_-1_-1	1.69e-07	D07
TraesCSU02G135100	0_-1_-1_-1_-1_-1_-1	2.53e-07	D07
TraesCS2B02G457300	0_-1_-1_-1_-1_-1_-1	7.16e-06	D07
TraesCS2A02G374200	0_-1_-1_-1_-1_-1_-1	9.48e-07	D07
TraesCS2D02G079600	0_-1_-1_-1_-1_-1_-1	4.9e-07	D07
TraesCS5A02G229500	0_-1_-1_-1_-1_-1_-1	0.000778454	D07
TraesCS4B02G069600	0_-1_-1_-1_-1_-1_-1	0.000853845	D07
TraesCS6A02G385400	0_-1_-1_-1_-1_-1_-1	8.96e-06	D07
TraesCS2B02G290700	0_-1_-1_-1_-1_-1_-1	0.000970324	D07
TraesCS4B02G297500	0_-1_-1_-1_-1_-1_-1	8.07e-05	D07
TraesCS6D02G061600	0_-1_-1_-1_-1_-1_-1	4.16e-05	D07
TraesCS7A02G267900	0_-1_-1_-1_-1_-1_-1	0.000142449	D07
TraesCS1D02G301900	0_-1_-1_-1_-1_-1_-1	7.7e-05	D07
TraesCS6B02G211900	0_-1_-1_-1_-1_-1_-1	5.12e-06	D07
TraesCS4B02G090100	0_-1_-1_-1_-1_-1_-1	7.04e-05	D07
TraesCS3B02G229600	0_-1_-1_-1_-1_-1_-1	2.2e-05	D07
TraesCS3D02G095100	0_-1_-1_-1_-1_-1_-1	9.37e-06	D07
TraesCS4A02G093100	0_-1_-1_-1_-1_-1_-1	0.000876538	D07
TraesCS3B02G280100	0_-1_-1_-1_-1_-1_-1	9.37e-06	D07
TraesCS5B02G256400	0_-1_-1_-1_-1_-1_-1	3.77e-10	D07
TraesCS3A02G398500	0_-1_-1_-1_-1_-1_-1	5.43e-06	D07
TraesCS3D02G256700	0_-1_-1_-1_-1_-1_-1	2e-06	D07
TraesCS5D02G538300	0_-1_-1_-1_-1_-1_-1	7.65e-05	D07
TraesCS4B02G164800	0_-1_-1_-1_-1_-1_-1	3.18e-05	D07
TraesCS5B02G531900	0_-1_-1_-1_-1_-1_-1	6.75e-05	D07
TraesCS6B02G387400	0_-1_-1_-1_-1_-1_-1	0.000932651	D07
TraesCS2B02G157600	0_-1_-1_-1_-1_-1_-1	1.91e-10	D07
TraesCS5A02G482800	0_-1_-1_-1_-1_-1_-1	1.93e-08	D07
TraesCS6D02G174500	0_-1_-1_-1_-1_-1_-1	5.08e-05	D07
TraesCS4D02G223500	0_-1_-1_-1_-1_-1_-1	7.44e-10	D07
TraesCS5A02G408500	0_-1_-1_-1_-1_-1_-1	9.22e-07	D07
TraesCS2B02G172100	0_-1_-1_-1_-1_-1_-1	4.9e-06	D07
TraesCS5B02G560400	0_-1_-1_-1_-1_-1_-1	2.17e-05	D07
TraesCS1B02G449100	0_-1_-1_-1_-1_-1_-1	8.95e-09	D07
TraesCS3B02G154800	0_-1_-1_-1_-1_-1_-1	0.000144073	D07
TraesCS5A02G490600	0_-1_-1_-1_-1_-1_-1	0.000662989	D07
TraesCS1B02G451200	0_-1_-1_-1_-1_-1_-1	3.25e-09	D07
TraesCS3B02G458800	0_-1_-1_-1_-1_-1_-1	0.000124232	D07
TraesCS1B02G186300	0_-1_-1_-1_-1_-1_-1	7.51e-09	D07
TraesCS3A02G374800	0_-1_-1_-1_-1_-1_-1	6.63e-07	D07
TraesCS4D02G151500	0_-1_-1_-1_-1_-1_-1	7.31e-05	D07
TraesCS4A02G121100	0_-1_-1_-1_-1_-1_-1	0.00011787	D07
TraesCS6A02G270100	0_-1_-1_-1_-1_-1_-1	0.000363847	D07
TraesCS2B02G185100	0_-1_-1_-1_-1_-1_-1	3.36e-06	D07
TraesCS1D02G374300	0_-1_-1_-1_-1_-1_-1	1.46e-05	D07
TraesCS4B02G181000	0_-1_-1_-1_-1_-1_-1	2.93e-05	D07
TraesCS6D02G336800	0_-1_-1_-1_-1_-1_-1	9.77e-08	D07
TraesCS5D02G392600	0_-1_-1_-1_-1_-1_-1	1.02e-11	D07
TraesCS3B02G178000	0_-1_-1_-1_-1_-1_-1	4.87e-05	D07
TraesCS1D02G003700	0_-1_-1_-1_-1_-1_-1	0.00054944	D07
TraesCS4B02G195100	0_-1_-1_-1_-1_-1_-1	9.49e-07	D07
TraesCS6B02G060200	0_-1_-1_-1_-1_-1_-1	0.000661936	D07
TraesCS7A02G210300	0_-1_-1_-1_-1_-1_-1	0.00013367	D07
TraesCS4D02G105400	0_-1_-1_-1_-1_-1_-1	4.23e-06	D07
TraesCS2B02G137300	0_-1_-1_-1_-1_-1_-1	0.000575786	D07
TraesCS6A02G231100	0_-1_-1_-1_-1_-1_-1	3.79e-06	D07
TraesCS4A02G135400	0_-1_-1_-1_-1_-1_-1	3.26e-05	D07
TraesCS2D02G501700	0_-1_-1_-1_-1_-1_-1	0.000821368	D07
TraesCS2A02G043300	0_-1_-1_-1_-1_-1_-1	5.82e-08	D07
TraesCS4D02G122800	0_-1_-1_-1_-1_-1_-1	4.99e-06	D07
TraesCS3D02G477700	0_-1_-1_-1_-1_-1_-1	0.000285171	D07
TraesCS1D02G030600	0_-1_-1_-1_-1_-1_-1	8.96e-06	D07
TraesCS2B02G216400	0_-1_-1_-1_-1_-1_-1	0.000144079	D07
TraesCS7B02G100000	0_-1_-1_-1_-1_-1_-1	6.87e-05	D07
TraesCS7A02G450600	0_-1_-1_-1_-1_-1_-1	8.24e-06	D07
TraesCS5D02G021100	0_-1_-1_-1_-1_-1_-1	1.54e-06	D07
TraesCS6B02G104300	0_-1_-1_-1_-1_-1_-1	1.01e-05	D07
TraesCS6D02G371100	0_-1_-1_-1_-1_-1_-1	9.13e-09	D07
TraesCS6B02G294700	0_-1_-1_-1_-1_-1_-1	0.000262187	D07
TraesCS7D02G327700	0_-1_-1_-1_-1_-1_-1	0.000132902	D07
TraesCS2B02G363200	0_-1_-1_-1_-1_-1_-1	4.49e-06	D07
TraesCS3D02G187600	0_-1_-1_-1_-1_-1_-1	0.000243941	D07
TraesCS5D02G219100	0_-1_-1_-1_-1_-1_-1	0.000174081	D07
TraesCS3D02G318100	0_-1_-1_-1_-1_-1_-1	1.59e-06	D07
TraesCS2D02G536600	0_-1_-1_-1_-1_-1_-1	0.000215602	D07
TraesCS2A02G362200	0_-1_-1_-1_-1_-1_-1	0.000140145	D07
TraesCS4B02G059500	0_-1_-1_-1_-1_-1_-1	6.68e-10	D07
TraesCS6D02G029300	0_-1_-1_-1_-1_-1_-1	2.36e-05	D07
TraesCS2D02G467100	0_-1_-1_-1_-1_-1_-1	1.53e-05	D07
TraesCS2A02G517900	0_-1_-1_-1_-1_-1_-1	0.000103321	D07
TraesCS1D02G067500	0_-1_-1_-1_-1_-1_-1	8.11e-07	D07
TraesCS1D02G437000	0_-1_-1_-1_-1_-1_-1	0.000965257	D07
TraesCS2B02G623400	0_-1_-1_-1_-1_-1_-1	2.79e-07	D07
TraesCS5B02G419300	0_-1_-1_-1_-1_-1_-1	5.08e-06	D07
TraesCS7B02G315100	0_-1_-1_-1_-1_-1_-1	0.000864131	D07
TraesCS6D02G397200	0_-1_-1_-1_-1_-1_-1	0.000404972	D07
TraesCS3A02G328300	0_-1_-1_-1_-1_-1_-1	2.65e-05	D07
TraesCS6D02G408000	0_-1_-1_-1_-1_-1_-1	2.35e-05	D07
TraesCS7B02G139600	0_-1_-1_-1_-1_-1_-1	6.82e-10	D07
TraesCS7B02G143300	0_-1_-1_-1_-1_-1_-1	0.000334006	D07
TraesCS4A02G017300	0_-1_-1_-1_-1_-1_-1	5.16e-06	D07
TraesCS7D02G194200	0_-1_-1_-1_-1_-1_-1	4.48e-05	D07
TraesCS5D02G241100	0_-1_-1_-1_-1_-1_-1	1.76e-05	D07
TraesCS2B02G246600	0_-1_-1_-1_-1_-1_-1	0.00033618	D07
TraesCS5A02G149000	0_-1_-1_-1_-1_-1_-1	0.000292234	D07
TraesCS7D02G521700	0_-1_-1_-1_-1_-1_-1	2.84e-05	D07
TraesCS4B02G089000	0_-1_-1_-1_-1_-1_-1	5.22e-06	D07
TraesCS3A02G338600	0_-1_-1_-1_-1_-1_-1	5.77e-05	D07
TraesCS6D02G301300	0_-1_-1_-1_-1_-1_-1	7.12e-05	D07
TraesCS3A02G498300	0_-1_-1_-1_-1_-1_-1	2.98e-06	D07
TraesCS4A02G376000	0_-1_-1_-1_-1_-1_-1	7.12e-06	D07
TraesCS3B02G234200	0_-1_-1_-1_-1_-1_-1	0.000264225	D07
TraesCS1A02G069900	0_-1_-1_-1_-1_-1_-1	7.06e-07	D07
TraesCS7D02G220700	0_-1_-1_-1_-1_-1_-1	2.85e-06	D07
TraesCS2A02G296400	0_-1_-1_-1_-1_-1_-1	9.15e-12	D07
TraesCS5B02G257000	0_-1_-1_-1_-1_-1_-1	7.86e-07	D07
TraesCS3D02G040100	0_-1_-1_-1_-1_-1_-1	3.55e-10	D07
TraesCS6D02G274300	0_-1_-1_-1_-1_-1_-1	8.08e-07	D07
TraesCS5A02G404500	0_-1_-1_-1_-1_-1_-1	4.29e-05	D07
TraesCS1A02G259700	0_-1_-1_-1_-1_-1_-1	0.000113997	D07
TraesCS7A02G077400	0_-1_-1_-1_-1_-1_-1	1.88e-06	D07
TraesCS6B02G183900	0_-1_-1_-1_-1_-1_-1	0.00013025	D07
TraesCS5D02G496400	0_-1_-1_-1_-1_-1_-1	2.83e-10	D07
TraesCS1A02G078700	0_-1_-1_-1_-1_-1_-1	3.99e-05	D07
TraesCS2A02G252700	0_-1_-1_-1_-1_-1_-1	9.19e-06	D07
TraesCS2A02G254600	0_-1_-1_-1_-1_-1_-1	9.61e-09	D07
TraesCS6A02G209800	0_-1_-1_-1_-1_-1_-1	4.33e-06	D07
TraesCS4A02G406300	0_-1_-1_-1_-1_-1_-1	4.72e-05	D07
TraesCS7D02G343200	0_-1_-1_-1_-1_-1_-1	3.57e-08	D07
TraesCS4A02G178800	0_-1_-1_-1_-1_-1_-1	0.000695709	D07
TraesCS6B02G191900	0_-1_-1_-1_-1_-1_-1	2.72e-11	D07
TraesCS7A02G308200	0_-1_-1_-1_-1_-1_-1	3.37e-07	D07
TraesCS7D02G243900	0_-1_-1_-1_-1_-1_-1	4.75e-08	D07
TraesCS3B02G259300	0_-1_-1_-1_-1_-1_-1	1.62e-05	D07
TraesCS7A02G100600	0_-1_-1_-1_-1_-1_-1	0.000246659	D07
TraesCS2B02G280600	0_-1_-1_-1_-1_-1_-1	0.000352442	D07
TraesCS7B02G451500	0_-1_-1_-1_-1_-1_-1	1.76e-05	D07
TraesCS3B02G110400	0_-1_-1_-1_-1_-1_-1	7.81e-06	D07
TraesCS5A02G454300	0_-1_-1_-1_-1_-1_-1	8.69e-06	D07
TraesCS4A02G080900	0_-1_-1_-1_-1_-1_-1	5.91e-08	D07
TraesCS4A02G434000	0_-1_-1_-1_-1_-1_-1	8.76e-05	D07
TraesCS5A02G230400	0_-1_-1_-1_-1_-1_-1	5.68e-05	D07
TraesCS3B02G275700	0_-1_-1_-1_-1_-1_-1	5.7e-09	D07
TraesCS2B02G294600	0_-1_-1_-1_-1_-1_-1	3.88e-07	D07
TraesCS4A02G091100	0_-1_-1_-1_-1_-1_-1	3.96e-05	D07
TraesCS1D02G098300	0_-1_-1_-1_-1_-1_-1	0.000213484	D07
TraesCS3B02G121000	0_-1_-1_-1_-1_-1_-1	3.89e-06	D07
TraesCS2A02G114400	0_-1_-1_-1_-1_-1_-1	4.18e-13	D07
TraesCS4D02G061200	0_-1_-1_-1_-1_-1_-1	2.74e-07	D07
TraesCS5D02G536100	0_-1_-1_-1_-1_-1_-1	0.000374417	D07
TraesCS3A02G242900	0_-1_-1_-1_-1_-1_-1	0.000844972	D07
TraesCS2A02G481400	0_-1_-1_-1_-1_-1_-1	9.21e-14	D07
TraesCS7B02G226200	0_-1_-1_-1_-1_-1_-1	4.86e-06	D07
TraesCS3A02G244300	0_-1_-1_-1_-1_-1_-1	0.000175744	D07
TraesCS3B02G062600	0_-1_-1_-1_-1_-1_-1	0.000768448	D07
TraesCS3A02G253000	0_-1_-1_-1_-1_-1_-1	0.000107939	D07
TraesCS7A02G568800	0_-1_-1_-1_-1_-1_-1	8.63e-08	D07
TraesCS7A02G150500	0_-1_-1_-1_-1_-1_-1	7.72e-09	D07
TraesCS3D02G266100	0_-1_-1_-1_-1_-1_-1	0.000259079	D07
TraesCS5B02G534400	0_-1_-1_-1_-1_-1_-1	4.57e-05	D07
TraesCS3D02G423400	0_-1_-1_-1_-1_-1_-1	5.38e-06	D07
TraesCS1D02G163900	0_-1_-1_-1_-1_-1_-1	9.41e-10	D07
TraesCS2B02G316500	0_-1_-1_-1_-1_-1_-1	2.6e-05	D07
TraesCS1A02G346600	0_-1_-1_-1_-1_-1_-1	0.000703932	D07
TraesCS4B02G342000	0_-1_-1_-1_-1_-1_-1	2.34e-21	D07
TraesCS5B02G152900	0_-1_-1_-1_-1_-1_-1	7.4e-07	D07
TraesCS1D02G166100	0_-1_-1_-1_-1_-1_-1	0.000105621	D07
TraesCS4B02G344600	0_-1_-1_-1_-1_-1_-1	0.000516724	D07
TraesCS7A02G177400	0_-1_-1_-1_-1_-1_-1	7.34e-07	D07
TraesCS6B02G193100	0_-1_-1_-1_-1_-1_-1	8.64e-08	D07
TraesCS3B02G158500	0_-1_-1_-1_-1_-1_-1	0.000195574	D07
TraesCS4D02G292300	0_-1_-1_-1_-1_-1_-1	0.000268956	D07
TraesCS2B02G330100	0_-1_-1_-1_-1_-1_-1	1.24e-06	D07
TraesCS3A02G435300	0_-1_-1_-1_-1_-1_-1	0.000359821	D07
TraesCS4A02G275200	0_-1_-1_-1_-1_-1_-1	6.97e-05	D07
TraesCS1A02G168400	0_-1_-1_-1_-1_-1_-1	0.000275354	D07
TraesCS6B02G425600	0_-1_-1_-1_-1_-1_-1	3.12e-07	D07
TraesCS3A02G443700	0_-1_-1_-1_-1_-1_-1	6.63e-07	D07
TraesCS6D02G337500	0_-1_-1_-1_-1_-1_-1	3.02e-07	D07
TraesCS7D02G491800	0_-1_-1_-1_-1_-1_-1	0.000330093	D07
TraesCS3D02G296900	0_-1_-1_-1_-1_-1_-1	1.13e-05	D07
TraesCS1A02G392000	0_-1_-1_-1_-1_-1_-1	4.64e-08	D07
TraesCS6A02G072200	0_-1_-1_-1_-1_-1_-1	7.25e-06	D07
TraesCS3D02G155700	0_-1_-1_-1_-1_-1_-1	0.000216468	D07
TraesCS3A02G137000	0_-1_-1_-1_-1_-1_-1	5.91e-08	D07
TraesCS2B02G470400	0_-1_-1_-1_-1_-1_-1	2.19e-05	D07
TraesCS3A02G140600	0_-1_-1_-1_-1_-1_-1	1.49e-06	D07
TraesCS2D02G502400	0_-1_-1_-1_-1_-1_-1	0.000299056	D07
TraesCS4D02G264200	0_-1_-1_-1_-1_-1_-1	3.47e-08	D07
TraesCS6A02G173100	0_-1_-1_-1_-1_-1_-1	2.77e-08	D07
TraesCS7A02G282100	0_-1_-1_-1_-1_-1_-1	7.54e-06	D07
TraesCS3D02G478500	0_-1_-1_-1_-1_-1_-1	8.17e-08	D07
TraesCS3D02G304800	0_-1_-1_-1_-1_-1_-1	0.000118872	D07
TraesCS4A02G374600	0_-1_-1_-1_-1_-1_-1	0.000116736	D07
TraesCS5B02G300100	0_-1_-1_-1_-1_-1_-1	1.94e-05	D07
TraesCS7A02G278400	0_-1_-1_-1_-1_-1_-1	6.53e-05	D07
TraesCS2A02G058700	0_-1_-1_-1_-1_-1_-1	0.000150327	D07
TraesCS2B02G220100	0_-1_-1_-1_-1_-1_-1	3.94e-07	D07
TraesCS7D02G142800	0_-1_-1_-1_-1_-1_-1	0.000106918	D07
TraesCS4A02G317600	0_-1_-1_-1_-1_-1_-1	1.49e-11	D07
TraesCS5D02G479700	0_-1_-1_-1_-1_-1_-1	3.48e-06	D07
TraesCS3D02G179700	0_-1_-1_-1_-1_-1_-1	7.02e-09	D07
TraesCS2D02G197300	0_-1_-1_-1_-1_-1_-1	4.05e-05	D07
TraesCS1A02G015100	0_-1_-1_-1_-1_-1_-1	3.43e-08	D07
TraesCS2A02G582700	0_-1_-1_-1_-1_-1_-1	9.03e-05	D07
TraesCS7D02G336000	0_-1_-1_-1_-1_-1_-1	1.21e-06	D07
TraesCSU02G009200	0_-1_-1_-1_-1_-1_-1	0.000887861	D07
TraesCS5D02G219500	0_-1_-1_-1_-1_-1_-1	0.000121536	D07
TraesCS2D02G549100	0_-1_-1_-1_-1_-1_-1	1.43e-07	D07
TraesCS4B02G175900	0_-1_-1_-1_-1_-1_-1	4.33e-06	D07
TraesCS5A02G173700	0_-1_-1_-1_-1_-1_-1	4.39e-10	D07
TraesCS3D02G325800	0_-1_-1_-1_-1_-1_-1	1.24e-05	D07
TraesCS4D02G045200	0_-1_-1_-1_-1_-1_-1	0.000357411	D07
TraesCS7B02G306800	0_-1_-1_-1_-1_-1_-1	2.83e-07	D07
TraesCS4D02G045400	0_-1_-1_-1_-1_-1_-1	0.000382829	D07
TraesCS5B02G053800	0_-1_-1_-1_-1_-1_-1	2.35e-06	D07
TraesCS5D02G235400	0_-1_-1_-1_-1_-1_-1	1.23e-10	D07
TraesCS3D02G326100	0_-1_-1_-1_-1_-1_-1	2.95e-10	D07
TraesCS3D02G010700	0_-1_-1_-1_-1_-1_-1	0.000198499	D07
TraesCS7A02G251500	0_-1_-1_-1_-1_-1_-1	1.54e-11	D07
TraesCS3B02G017400	0_-1_-1_-1_-1_-1_-1	9.16e-08	D07
TraesCS2A02G101700	0_-1_-1_-1_-1_-1_-1	3.04e-05	D07
TraesCS7A02G416300	0_-1_-1_-1_-1_-1_-1	1.25e-05	D07
TraesCS7B02G146200	0_-1_-1_-1_-1_-1_-1	6.62e-08	D07
TraesCS4B02G083400	0_-1_-1_-1_-1_-1_-1	4.3e-10	D07
TraesCS4A02G293200	0_-1_-1_-1_-1_-1_-1	6.38e-09	D07
TraesCS5B02G452100	0_-1_-1_-1_-1_-1_-1	1.44e-05	D07
TraesCS2D02G220100	0_-1_-1_-1_-1_-1_-1	1.31e-07	D07
TraesCS6D02G350100	0_-1_-1_-1_-1_-1_-1	1.8e-06	D07
TraesCS1D02G149800	0_-1_-1_-1_-1_-1_-1	3.9e-05	D07
TraesCS2B02G304900	0_-1_-1_-1_-1_-1_-1	6.55e-07	D07
TraesCS4D02G214300	0_-1_-1_-1_-1_-1_-1	4.51e-05	D07
TraesCS7A02G278300	0_-1_-1_-1_-1_-1_-1	4.38e-06	D07
TraesCS7D02G004500	0_-1_-1_-1_-1_-1_-1	4.04e-06	D07
TraesCS7B02G361800	0_-1_-1_-1_-1_-1_-1	1.99e-06	D07
TraesCS6A02G406500	0_-1_-1_-1_-1_-1_-1	0.000336803	D07
TraesCS7A02G335500	0_-1_-1_-1_-1_-1_-1	0.00034324	D07
TraesCS7B02G365500	0_-1_-1_-1_-1_-1_-1	8.05e-12	D07
TraesCS4B02G264100	0_-1_-1_-1_-1_-1_-1	1.01e-08	D07
TraesCS3B02G382500	0_-1_-1_-1_-1_-1_-1	1.18e-05	D07
TraesCS5A02G264400	0_-1_-1_-1_-1_-1_-1	9.95e-05	D07
TraesCS6A02G355300	0_-1_-1_-1_-1_-1_-1	6.97e-07	D07
TraesCS5A02G033500	0_-1_-1_-1_-1_-1_-1	2.58e-11	D07
TraesCS2D02G242500	0_-1_-1_-1_-1_-1_-1	0.000286699	D07
TraesCS7A02G078400	0_-1_-1_-1_-1_-1_-1	0.000450578	D07
TraesCS2A02G426900	0_-1_-1_-1_-1_-1_-1	6.62e-06	D07
TraesCS7A02G292100	0_-1_-1_-1_-1_-1_-1	1.71e-07	D07
TraesCS5B02G104100	0_-1_-1_-1_-1_-1_-1	6.07e-06	D07
TraesCS1B02G367300	0_-1_-1_-1_-1_-1_-1	2.1e-06	D07
TraesCSU02G020500	0_-1_-1_-1_-1_-1_-1	5.42e-06	D07
TraesCS4A02G227300	0_-1_-1_-1_-1_-1_-1	0.000107778	D07
TraesCS6D02G287300	0_-1_-1_-1_-1_-1_-1	8.78e-06	D07
TraesCS4D02G235800	0_-1_-1_-1_-1_-1_-1	0.000927297	D07
TraesCS7B02G412200	0_-1_-1_-1_-1_-1_-1	9.31e-06	D07
TraesCS1B02G182500	0_-1_-1_-1_-1_-1_-1	1.31e-06	D07
TraesCS5A02G063800	0_-1_-1_-1_-1_-1_-1	0.000300709	D07
TraesCS1D02G284400	0_-1_-1_-1_-1_-1_-1	7e-08	D07
TraesCS5B02G496000	0_-1_-1_-1_-1_-1_-1	1.53e-10	D07
TraesCSU02G145400	0_-1_-1_-1_-1_-1_-1	0.000777184	D07
TraesCS5B02G111800	0_-1_-1_-1_-1_-1_-1	4.03e-06	D07
TraesCS2A02G272500	0_-1_-1_-1_-1_-1_-1	0.000141006	D07
TraesCS3B02G470200	0_-1_-1_-1_-1_-1_-1	2.07e-06	D07
TraesCS1A02G302500	0_-1_-1_-1_-1_-1_-1	5.95e-05	D07
TraesCS1D02G141100	0_-1_-1_-1_-1_-1_-1	0.000218623	D07
TraesCS7D02G412600	0_-1_-1_-1_-1_-1_-1	0.000490166	D07
TraesCS3D02G240900	0_-1_-1_-1_-1_-1_-1	7.5e-05	D07
TraesCS5D02G315600	0_-1_-1_-1_-1_-1_-1	0.000320303	D07
TraesCS4D02G263300	0_-1_-1_-1_-1_-1_-1	6.56e-05	D07
TraesCS6A02G161600	0_-1_-1_-1_-1_-1_-1	1.17e-09	D07
TraesCS2A02G384200	0_-1_-1_-1_-1_-1_-1	0.000443482	D07
TraesCS4A02G031700	0_-1_-1_-1_-1_-1_-1	8.14e-06	D07
TraesCS3A02G087500	0_-1_-1_-1_-1_-1_-1	0.000235352	D07
TraesCS3B02G126900	0_-1_-1_-1_-1_-1_-1	0.000667691	D07
TraesCS5A02G146000	0_-1_-1_-1_-1_-1_-1	3.26e-09	D07
TraesCS3D02G402500	0_-1_-1_-1_-1_-1_-1	1.2e-05	D07
TraesCS6B02G176600	0_-1_-1_-1_-1_-1_-1	2.53e-05	D07
TraesCS5A02G396700	0_-1_-1_-1_-1_-1_-1	9.61e-05	D07
TraesCS3D02G258500	0_-1_-1_-1_-1_-1_-1	0.00036301	D07
TraesCS7D02G271200	0_-1_-1_-1_-1_-1_-1	0.000373044	D07
TraesCS2D02G447500	0_-1_-1_-1_-1_-1_-1	4.3e-06	D07
TraesCS6A02G105400	0_-1_-1_-1_-1_-1_-1	5.07e-05	D07
TraesCS4B02G169800	0_-1_-1_-1_-1_-1_-1	1.44e-05	D07
TraesCS7A02G341600	0_-1_-1_-1_-1_-1_-1	0.000937645	D07
TraesCS6D02G308400	0_-1_-1_-1_-1_-1_-1	0.000390514	D07
TraesCS1D02G343400	0_-1_-1_-1_-1_-1_-1	0.000254121	D07
TraesCS6D02G179400	0_-1_-1_-1_-1_-1_-1	0.000735436	D07
TraesCS5A02G269800	0_-1_-1_-1_-1_-1_-1	7.24e-08	D07
TraesCS3D02G428100	0_-1_-1_-1_-1_-1_-1	6.84e-07	D07
TraesCS7D02G051700	0_-1_-1_-1_-1_-1_-1	1.24e-09	D07
TraesCS6B02G239000	0_-1_-1_-1_-1_-1_-1	5.07e-06	D07
TraesCS2A02G313000	0_-1_-1_-1_-1_-1_-1	4.34e-07	D07
TraesCS5B02G161000	0_-1_-1_-1_-1_-1_-1	0.000398965	D07
TraesCS5A02G492000	0_-1_-1_-1_-1_-1_-1	6.26e-07	D07
TraesCS4B02G015800	0_-1_-1_-1_-1_-1_-1	5.08e-05	D07
TraesCS4D02G291700	0_-1_-1_-1_-1_-1_-1	3.68e-05	D07
TraesCS5A02G501400	0_-1_-1_-1_-1_-1_-1	2.62e-07	D07
TraesCS6A02G269100	0_-1_-1_-1_-1_-1_-1	0.000355922	D07
TraesCS7D02G073600	0_-1_-1_-1_-1_-1_-1	2.6e-06	D07
TraesCS6B02G248600	0_-1_-1_-1_-1_-1_-1	1.55e-06	D07
TraesCS4B02G179400	0_-1_-1_-1_-1_-1_-1	3.3e-05	D07
TraesCS6D02G193000	0_-1_-1_-1_-1_-1_-1	5.35e-07	D07
TraesCS6D02G047400	0_-1_-1_-1_-1_-1_-1	9.2e-05	D07
TraesCS2D02G161200	0_-1_-1_-1_-1_-1_-1	3.01e-05	D07
TraesCS1D02G187900	0_-1_-1_-1_-1_-1_-1	1.88e-09	D07
TraesCS2A02G548000	0_-1_-1_-1_-1_-1_-1	1.69e-05	D07
TraesCS7D02G097300	0_-1_-1_-1_-1_-1_-1	7.1e-10	D07
TraesCS4D02G171900	0_-1_-1_-1_-1_-1_-1	4.18e-05	D07
TraesCS2D02G312600	0_-1_-1_-1_-1_-1_-1	0.000615422	D07
TraesCS3A02G390700	0_-1_-1_-1_-1_-1_-1	5.97e-11	D07
TraesCS2D02G271800	0_-1_-1_-1_-1_-1_-1	3.74e-05	D07
TraesCS3A02G240600	0_-1_-1_-1_-1_-1_-1	0.000273531	D07
TraesCS1A02G066400	0_-1_-1_-1_-1_-1_-1	6.32e-06	D07
TraesCS7A02G371700	0_-1_-1_-1_-1_-1_-1	0.000608449	D07
TraesCS4A02G036400	0_-1_-1_-1_-1_-1_-1	2.23e-10	D07
TraesCS2D02G506800	0_-1_-1_-1_-1_-1_-1	0.000236101	D07
TraesCS6B02G323800	0_-1_-1_-1_-1_-1_-1	0.000117573	D07
TraesCS3A02G091800	0_-1_-1_-1_-1_-1_-1	9.49e-08	D07
TraesCS7D02G220600	0_-1_-1_-1_-1_-1_-1	7.58e-05	D07
TraesCS5D02G478900	0_-1_-1_-1_-1_-1_-1	6.04e-05	D07
TraesCS2D02G194000	0_-1_-1_-1_-1_-1_-1	7.49e-06	D07
TraesCS6B02G179000	0_-1_-1_-1_-1_-1_-1	0.000142906	D07
TraesCS5A02G030800	0_-1_-1_-1_-1_-1_-1	1.42e-05	D07
TraesCS7D02G224900	0_-1_-1_-1_-1_-1_-1	7.61e-05	D07
TraesCS6D02G001700	0_-1_-1_-1_-1_-1_-1	9.95e-07	D07
TraesCS4A02G167000	0_-1_-1_-1_-1_-1_-1	6.03e-06	D07
TraesCS1A02G441500	0_-1_-1_-1_-1_-1_-1	3.31e-09	D07
TraesCS1D02G211700	0_-1_-1_-1_-1_-1_-1	4.76e-06	D07
TraesCS1A02G439700	0_-1_-1_-1_-1_-1_-1	5.22e-07	D07
TraesCS3B02G577800	0_-1_-1_-1_-1_-1_-1	0.000183022	D07
TraesCS7B02G125300	0_-1_-1_-1_-1_-1_-1	6.56e-06	D07
TraesCS7A02G245300	0_-1_-1_-1_-1_-1_-1	3.59e-09	D07
TraesCS7B02G305000	0_-1_-1_-1_-1_-1_-1	8.73e-20	D07
TraesCS6D02G242600	0_-1_-1_-1_-1_-1_-1	1.41e-06	D07
TraesCS1B02G181600	0_-1_-1_-1_-1_-1_-1	0.000230926	D07
TraesCS7D02G388600	0_-1_-1_-1_-1_-1_-1	1.86e-06	D07
TraesCS3A02G324800	0_-1_-1_-1_-1_-1_-1	1.07e-06	D07
TraesCS2D02G349600	0_-1_-1_-1_-1_-1_-1	5.33e-05	D07
TraesCS1A02G221000	0_-1_-1_-1_-1_-1_-1	3.12e-05	D07
TraesCS6B02G352400	0_-1_-1_-1_-1_-1_-1	0.000219161	D07
TraesCS6D02G042300	0_-1_-1_-1_-1_-1_-1	4.77e-06	D07
TraesCS5B02G114900	0_-1_-1_-1_-1_-1_-1	6.92e-06	D07
TraesCS7D02G249200	0_-1_-1_-1_-1_-1_-1	3.43e-05	D07
TraesCS3A02G226800	0_-1_-1_-1_-1_-1_-1	5.22e-08	D07
TraesCS6B02G161600	0_-1_-1_-1_-1_-1_-1	9.36e-10	D07
TraesCS6D02G254000	0_-1_-1_-1_-1_-1_-1	1.8e-06	D07
TraesCSU02G050600	0_-1_-1_-1_-1_-1_-1	5.21e-11	D07
TraesCS4A02G022100	0_-1_-1_-1_-1_-1_-1	1.01e-08	D07
TraesCS1A02G237800	0_-1_-1_-1_-1_-1_-1	0.000172019	D07
TraesCS2B02G345100	0_-1_-1_-1_-1_-1_-1	0.000168217	D07
TraesCS2B02G342200	0_-1_-1_-1_-1_-1_-1	4.83e-06	D07
TraesCS7D02G360700	0_-1_-1_-1_-1_-1_-1	0.000202265	D07
TraesCS2D02G435600	0_-1_-1_-1_-1_-1_-1	1.8e-07	D07
TraesCS1A02G250100	0_-1_-1_-1_-1_-1_-1	1.32e-05	D07
TraesCS3A02G241300	0_-1_-1_-1_-1_-1_-1	2.74e-08	D07
TraesCS2B02G256300	0_-1_-1_-1_-1_-1_-1	2.98e-05	D07
TraesCS2A02G111300	0_-1_-1_-1_-1_-1_-1	1.7e-09	D07
TraesCS5A02G200600	0_-1_-1_-1_-1_-1_-1	0.000625615	D07
TraesCS2B02G152100	0_-1_-1_-1_-1_-1_-1	2.37e-05	D07
TraesCS1D02G327500	0_-1_-1_-1_-1_-1_-1	8.4e-05	D07
TraesCS1D02G259500	0_-1_-1_-1_-1_-1_-1	0.000251312	D07
TraesCS6D02G303800	0_-1_-1_-1_-1_-1_-1	1.29e-05	D07
TraesCS3A02G105900	0_-1_-1_-1_-1_-1_-1	0.000600465	D07
TraesCS2D02G448500	0_-1_-1_-1_-1_-1_-1	2.99e-05	D07
TraesCS2B02G268000	0_-1_-1_-1_-1_-1_-1	0.00049728	D07
TraesCS1D02G157400	0_-1_-1_-1_-1_-1_-1	0.000101589	D07
TraesCS7D02G227300	0_-1_-1_-1_-1_-1_-1	4.39e-09	D07
TraesCS6D02G313000	0_-1_-1_-1_-1_-1_-1	8.6e-05	D07
TraesCS7D02G278100	0_-1_-1_-1_-1_-1_-1	6.73e-05	D07
TraesCS5B02G102100	0_-1_-1_-1_-1_-1_-1	2.08e-08	D07
TraesCS7A02G090400	0_-1_-1_-1_-1_-1_-1	0.000162021	D07
TraesCS2A02G261600	0_-1_-1_-1_-1_-1_-1	0.000525234	D07
TraesCS6D02G283300	0_-1_-1_-1_-1_-1_-1	2.39e-05	D07
TraesCS3D02G374600	0_-1_-1_-1_-1_-1_-1	0.000573492	D07
TraesCS6A02G267300	0_-1_-1_-1_-1_-1_-1	0.000239592	D07
TraesCS2A02G155300	0_-1_-1_-1_-1_-1_-1	6.15e-05	D07
TraesCS5D02G118500	0_-1_-1_-1_-1_-1_-1	2.21e-06	D07
TraesCS4D02G093500	0_-1_-1_-1_-1_-1_-1	0.000333248	D07
TraesCS1B02G388700	0_-1_-1_-1_-1_-1_-1	4.19e-08	D07
TraesCS1D02G168700	0_-1_-1_-1_-1_-1_-1	1.3e-07	D07
TraesCS6D02G137000	0_-1_-1_-1_-1_-1_-1	5.94e-08	D07
TraesCS4B02G028100	0_-1_-1_-1_-1_-1_-1	1.55e-05	D07
TraesCS4A02G125000	0_-1_-1_-1_-1_-1_-1	0.000162936	D07
TraesCS7D02G293100	0_-1_-1_-1_-1_-1_-1	7.73e-06	D07
TraesCS5D02G311200	0_-1_-1_-1_-1_-1_-1	6.03e-14	D07
TraesCS7D02G261400	0_-1_-1_-1_-1_-1_-1	0.00013255	D07
TraesCS5D02G530200	0_-1_-1_-1_-1_-1_-1	3.11e-05	D07
TraesCS3B02G116700	0_-1_-1_-1_-1_-1_-1	3.78e-05	D07
TraesCS5A02G085200	0_-1_-1_-1_-1_-1_-1	4.68e-16	D07
TraesCS5D02G099000	0_-1_-1_-1_-1_-1_-1	0.000715216	D07
TraesCS6D02G070200	0_-1_-1_-1_-1_-1_-1	9.41e-06	D07
TraesCS7A02G315100	0_-1_-1_-1_-1_-1_-1	3.31e-06	D07
TraesCS5D02G250700	0_-1_-1_-1_-1_-1_-1	1.86e-07	D07
TraesCS1A02G315300	0_-1_-1_-1_-1_-1_-1	3.27e-06	D07
TraesCS3A02G012300	0_-1_-1_-1_-1_-1_-1	1.01e-05	D07
TraesCS1B02G199700	0_-1_-1_-1_-1_-1_-1	0.000393185	D07
TraesCS2D02G504900	0_-1_-1_-1_-1_-1_-1	1.91e-06	D07
TraesCS2A02G391600	0_-1_-1_-1_-1_-1_-1	0.000707762	D07
TraesCS2B02G264100	0_-1_-1_-1_-1_-1_-1	7.21e-07	D07
TraesCS3B02G237200	0_-1_-1_-1_-1_-1_-1	9.17e-05	D07
TraesCS5B02G144900	0_-1_-1_-1_-1_-1_-1	1.06e-08	D07
TraesCS7B02G176100	0_-1_-1_-1_-1_-1_-1	8.67e-05	D07
TraesCS4B02G263200	0_-1_-1_-1_-1_-1_-1	7.75e-06	D07
TraesCS1A02G258000	0_-1_-1_-1_-1_-1_-1	0.000113323	D07
TraesCS4D02G283800	0_-1_-1_-1_-1_-1_-1	2.24e-05	D07
TraesCS5A02G265100	0_-1_-1_-1_-1_-1_-1	0.000387033	D07
TraesCS6A02G009200	0_-1_-1_-1_-1_-1_-1	1.1e-06	D07
TraesCS5D02G043300	0_-1_-1_-1_-1_-1_-1	4.82e-07	D07
TraesCS2D02G329500	0_-1_-1_-1_-1_-1_-1	8.97e-07	D07
TraesCS4D02G285200	0_-1_-1_-1_-1_-1_-1	1.34e-08	D07
TraesCS6A02G013600	0_-1_-1_-1_-1_-1_-1	0.000294093	D07
TraesCS6B02G011300	0_-1_-1_-1_-1_-1_-1	0.000159157	D07
TraesCS7D02G066500	0_-1_-1_-1_-1_-1_-1	0.000715216	D07
TraesCS7B02G054400	0_-1_-1_-1_-1_-1_-1	7.3e-12	D07
TraesCS5B02G035200	0_-1_-1_-1_-1_-1_-1	0.000243551	D07
TraesCS3B02G097800	0_-1_-1_-1_-1_-1_-1	3.83e-05	D07
TraesCS5A02G111500	0_-1_-1_-1_-1_-1_-1	5.24e-06	D07
TraesCS4B02G352700	0_-1_-1_-1_-1_-1_-1	3.75e-08	D07
TraesCS3D02G280400	0_-1_-1_-1_-1_-1_-1	0.00017568	D07
TraesCS4A02G232400	0_-1_-1_-1_-1_-1_-1	1.26e-07	D07
TraesCS4B02G028600	0_-1_-1_-1_-1_-1_-1	0.000160792	D07
TraesCS1B02G387400	0_-1_-1_-1_-1_-1_-1	5.38e-07	D07
TraesCS2A02G448400	0_-1_-1_-1_-1_-1_-1	5.47e-09	D07
TraesCS7A02G116600	0_-1_-1_-1_-1_-1_-1	4.7e-05	D07
TraesCS1B02G255100	0_-1_-1_-1_-1_-1_-1	1.62e-06	D07
TraesCS4A02G284500	0_-1_-1_-1_-1_-1_-1	2.52e-06	D07
TraesCSU02G197500	0_-1_-1_-1_-1_-1_-1	0.000105262	D07
TraesCS4A02G286400	0_-1_-1_-1_-1_-1_-1	7.42e-06	D07
TraesCS6B02G056100	0_-1_-1_-1_-1_-1_-1	2.91e-05	D07
TraesCS6A02G386500	0_-1_-1_-1_-1_-1_-1	7.73e-08	D07
TraesCS2D02G370000	0_-1_-1_-1_-1_-1_-1	5.16e-05	D07
TraesCS1B02G325200	0_-1_-1_-1_-1_-1_-1	3.75e-05	D07
TraesCS4B02G243200	0_-1_-1_-1_-1_-1_-1	1.86e-06	D07
TraesCS5A02G193800	0_-1_-1_-1_-1_-1_-1	4.09e-08	D07
TraesCS1D02G315700	0_-1_-1_-1_-1_-1_-1	0.000276904	D07
TraesCS1A02G243700	0_-1_-1_-1_-1_-1_-1	0.000460702	D07
TraesCS4D02G067300	0_-1_-1_-1_-1_-1_-1	0.000412288	D07
TraesCS2B02G472600	0_-1_-1_-1_-1_-1_-1	6.09e-08	D07
TraesCS6A02G333800	0_-1_-1_-1_-1_-1_-1	0.000881286	D07
TraesCS6B02G218700	0_-1_-1_-1_-1_-1_-1	3.23e-07	D07
TraesCS3B02G239100	0_-1_-1_-1_-1_-1_-1	5.98e-09	D07
TraesCS3A02G100000	0_-1_-1_-1_-1_-1_-1	1.71e-06	D07
TraesCS7D02G447500	0_-1_-1_-1_-1_-1_-1	0.000202958	D07
TraesCS3B02G430900	0_-1_-1_-1_-1_-1_-1	1.47e-05	D07
TraesCS6A02G195200	0_-1_-1_-1_-1_-1_-1	0.000482011	D07
TraesCS5B02G093100	0_-1_-1_-1_-1_-1_-1	0.000980438	D07
TraesCS2D02G286400	0_-1_-1_-1_-1_-1_-1	3.03e-10	D07
TraesCS5D02G109400	0_-1_-1_-1_-1_-1_-1	4e-06	D07
TraesCS6A02G261900	0_-1_-1_-1_-1_-1_-1	0.000131703	D07
TraesCS5D02G168790	0_-1_-1_-1_-1_-1_-1	0.000518694	D07
TraesCS6A02G307700	0_-1_-1_-1_-1_-1_-1	2.72e-07	D07
TraesCS4D02G039200	0_-1_-1_-1_-1_-1_-1	7.14e-10	D07
TraesCS7A02G294700	0_-1_-1_-1_-1_-1_-1	3.93e-06	D07
TraesCS4D02G086900	0_-1_-1_-1_-1_-1_-1	3.54e-05	D07
TraesCS5D02G277900	0_-1_-1_-1_-1_-1_-1	3.25e-06	D07
TraesCS6D02G183000	0_-1_-1_-1_-1_-1_-1	5.34e-05	D07
TraesCS7B02G401900	0_-1_-1_-1_-1_-1_-1	0.000423647	D07
TraesCS5B02G211200	0_-1_-1_-1_-1_-1_-1	1.74e-05	D07
TraesCS5D02G117100	0_-1_-1_-1_-1_-1_-1	9.4e-06	D07
TraesCS5B02G270200	0_-1_-1_-1_-1_-1_-1	3.01e-06	D07
TraesCS6B02G200800	0_-1_-1_-1_-1_-1_-1	1.17e-08	D07
TraesCS6A02G212200	0_-1_-1_-1_-1_-1_-1	8.57e-06	D07
TraesCS6B02G047400	0_-1_-1_-1_-1_-1_-1	4.74e-09	D07
TraesCS7D02G076300	0_-1_-1_-1_-1_-1_-1	2.07e-14	D07
TraesCS1A02G119600	0_-1_-1_-1_-1_-1_-1	2.38e-05	D07
TraesCS7A02G108600	0_-1_-1_-1_-1_-1_-1	1.93e-06	D07
TraesCS4D02G195800	0_-1_-1_-1_-1_-1_-1	2.53e-08	D07
TraesCS7A02G130000	0_-1_-1_-1_-1_-1_-1	1.39e-05	D07
TraesCS1D02G086600	0_-1_-1_-1_-1_-1_-1	8.25e-05	D07
TraesCS7A02G266500	0_-1_-1_-1_-1_-1_-1	2.48e-10	D07
TraesCS3A02G230000	0_-1_-1_-1_-1_-1_-1	2.21e-05	D07
TraesCS7B02G482000	0_-1_-1_-1_-1_-1_-1	6.22e-06	D07
TraesCS2A02G501200	0_-1_-1_-1_-1_-1_-1	9.13e-05	D07
TraesCS3A02G240500	0_-1_-1_-1_-1_-1_-1	9.79e-05	D07
TraesCS1B02G129000	0_-1_-1_-1_-1_-1_-1	0.000254324	D07
TraesCS4B02G156400	0_-1_-1_-1_-1_-1_-1	1.91e-06	D07
TraesCS7D02G000300	0_-1_-1_-1_-1_-1_-1	2.5e-06	D07
TraesCS2A02G222600	0_-1_-1_-1_-1_-1_-1	0.000160688	D07
TraesCS2B02G410100	0_-1_-1_-1_-1_-1_-1	0.000447719	D07
TraesCS7D02G465600	0_-1_-1_-1_-1_-1_-1	4.57e-05	D07
TraesCS5A02G472000	0_-1_-1_-1_-1_-1_-1	0.000373563	D07
TraesCS2A02G409700	0_-1_-1_-1_-1_-1_-1	1.5e-06	D07
TraesCS4A02G257500	0_-1_-1_-1_-1_-1_-1	0.000192248	D07
TraesCS4B02G263100	0_-1_-1_-1_-1_-1_-1	0.000322412	D07
TraesCS7D02G276300	0_-1_-1_-1_-1_-1_-1	6.8e-11	D07
TraesCS7A02G093700	0_-1_-1_-1_-1_-1_-1	2.9e-10	D07
TraesCS6A02G000400	0_-1_-1_-1_-1_-1_-1	3.95e-07	D07
TraesCS2A02G305400	0_-1_-1_-1_-1_-1_-1	2.02e-07	D07
TraesCS3A02G258600	0_-1_-1_-1_-1_-1_-1	2.01e-07	D07
TraesCS4D02G132900	0_-1_-1_-1_-1_-1_-1	0.000120869	D07
TraesCS7B02G186500	0_-1_-1_-1_-1_-1_-1	9.21e-08	D07
TraesCS6A02G367100	0_-1_-1_-1_-1_-1_-1	1.1e-05	D07
TraesCS5D02G124800	0_-1_-1_-1_-1_-1_-1	0.000298988	D07
TraesCS5A02G109100	0_-1_-1_-1_-1_-1_-1	1.32e-06	D07
TraesCS7D02G467500	0_-1_-1_-1_-1_-1_-1	1.68e-05	D07
TraesCS7A02G480700	0_-1_-1_-1_-1_-1_-1	3.47e-05	D07
TraesCS3A02G268600	0_-1_-1_-1_-1_-1_-1	0.000169259	D07
TraesCS4A02G410300	0_-1_-1_-1_-1_-1_-1	4.07e-06	D07
TraesCS5B02G092600	0_-1_-1_-1_-1_-1_-1	2.44e-06	D07
TraesCS4B02G285000	0_-1_-1_-1_-1_-1_-1	0.000339452	D07
TraesCS2D02G255100	0_-1_-1_-1_-1_-1_-1	1.91e-10	D07
TraesCS1D02G243700	0_-1_-1_-1_-1_-1_-1	0.000198619	D07
TraesCS4A02G101500	0_-1_-1_-1_-1_-1_-1	0.000120043	D07
TraesCS5D02G126600	0_-1_-1_-1_-1_-1_-1	5.73e-06	D07
TraesCS1B02G256500	0_-1_-1_-1_-1_-1_-1	0.000153605	D07
TraesCS4B02G013100	0_-1_-1_-1_-1_-1_-1	0.00030759	D07
TraesCS3A02G041800	0_-1_-1_-1_-1_-1_-1	1.88e-08	D07
TraesCS3D02G210800	0_-1_-1_-1_-1_-1_-1	8.99e-05	D07
TraesCS2D02G262400	0_-1_-1_-1_-1_-1_-1	0.000625631	D07
TraesCS2B02G469100	0_-1_-1_-1_-1_-1_-1	1.08e-08	D07
TraesCS7D02G269900	0_-1_-1_-1_-1_-1_-1	3.6e-08	D07
TraesCS2D02G298100	0_-1_-1_-1_-1_-1_-1	2.43e-06	D07
TraesCS3D02G060600	0_-1_-1_-1_-1_-1_-1	5.26e-08	D07
TraesCS6D02G075400	0_-1_-1_-1_-1_-1_-1	8.67e-07	D07
TraesCS7B02G232700	0_-1_-1_-1_-1_-1_-1	4.22e-05	D07
TraesCS6D02G169200	0_-1_-1_-1_-1_-1_-1	5.73e-08	D07
TraesCS4D02G061100	0_-1_-1_-1_-1_-1_-1	1.41e-06	D07
TraesCS3B02G303000	0_-1_-1_-1_-1_-1_-1	1.39e-05	D07
TraesCS4A02G206400	0_-1_-1_-1_-1_-1_-1	2e-06	D07
TraesCS6B02G004400	0_-1_-1_-1_-1_-1_-1	7.54e-05	D07
TraesCS5A02G417000	0_-1_-1_-1_-1_-1_-1	5.65e-07	D07
TraesCS2D02G112000	0_-1_-1_-1_-1_-1_-1	8.88e-11	D07
TraesCS1D02G108200	0_-1_-1_-1_-1_-1_-1	8.6e-05	D07
TraesCS7B02G401800	0_-1_-1_-1_-1_-1_-1	1.26e-06	D07
TraesCS2D02G136200	0_-1_-1_-1_-1_-1_-1	1.07e-08	D07
TraesCS4A02G401800	0_-1_-1_-1_-1_-1_-1	8.74e-12	D07
TraesCS2B02G446300	0_-1_-1_-1_-1_-1_-1	0.000697128	D07
TraesCS6B02G189300	0_-1_-1_-1_-1_-1_-1	1.46e-06	D07
TraesCS6D02G122800	0_-1_-1_-1_-1_-1_-1	2.63e-08	D07
TraesCS5A02G098400	0_-1_-1_-1_-1_-1_-1	4.79e-05	D07
TraesCS7A02G056600	0_-1_-1_-1_-1_-1_-1	3.22e-05	D07
TraesCS4D02G147100	0_-1_-1_-1_-1_-1_-1	0.000169222	D07
TraesCS3A02G112800	0_-1_-1_-1_-1_-1_-1	0.000215524	D07
TraesCS1B02G220700	0_-1_-1_-1_-1_-1_-1	0.000277497	D07
TraesCS3D02G268700	0_-1_-1_-1_-1_-1_-1	1.66e-05	D07
TraesCS2A02G146800	0_-1_-1_-1_-1_-1_-1	1.37e-09	D07
TraesCS4A02G063900	0_-1_-1_-1_-1_-1_-1	8.69e-05	D07
TraesCS7B02G240200	0_-1_-1_-1_-1_-1_-1	6.55e-07	D07
TraesCS4B02G339200	0_-1_-1_-1_-1_-1_-1	0.000267985	D07
TraesCS6A02G303800	0_-1_-1_-1_-1_-1_-1	0.000848453	D07
TraesCS2A02G544600	0_-1_-1_-1_-1_-1_-1	0.000777042	D07
TraesCS6D02G146300	0_-1_-1_-1_-1_-1_-1	4.3e-06	D07
TraesCS4A02G398700	0_-1_-1_-1_-1_-1_-1	1.54e-06	D07
TraesCS6B02G402400	0_-1_-1_-1_-1_-1_-1	2.62e-07	D07
TraesCS3D02G271800	0_-1_-1_-1_-1_-1_-1	0.000159357	D07
TraesCS6B02G238600	0_-1_-1_-1_-1_-1_-1	2.59e-06	D07
TraesCS4B02G274300	0_-1_-1_-1_-1_-1_-1	1.56e-07	D07
TraesCS7D02G280600	0_-1_-1_-1_-1_-1_-1	2.44e-11	D07
TraesCS6B02G390600	0_-1_-1_-1_-1_-1_-1	1.44e-08	D07
TraesCS5B02G402800	0_-1_-1_-1_-1_-1_0	6.46e-07	D07
TraesCSU02G073200	0_-1_-1_-1_-1_-1_0	3.84e-05	D07
TraesCS1B02G434400	0_-1_-1_-1_-1_-1_0	0.000266956	D07
TraesCS5B02G242700	0_-1_-1_-1_-1_-1_0	0.000117709	D07
TraesCS1B02G436700	0_-1_-1_-1_-1_-1_0	1.02e-07	D07
TraesCS7D02G312500	0_-1_-1_-1_-1_-1_0	0.000235016	D07
TraesCS6D02G096100	0_-1_-1_-1_-1_-1_0	0.000415059	D07
TraesCS4B02G292100	0_-1_-1_-1_-1_-1_0	0.000112255	D07
TraesCS3A02G347800	0_-1_-1_-1_-1_-1_0	1.8e-05	D07
TraesCS7D02G146400	0_-1_-1_-1_-1_-1_0	0.000735715	D07
TraesCS4A02G094600	0_-1_-1_-1_-1_-1_0	0.000267943	D07
TraesCS5D02G266000	0_-1_-1_-1_-1_-1_0	9.01e-05	D07
TraesCS3A02G503100	0_-1_-1_-1_-1_-1_0	0.000291408	D07
TraesCS7B02G327400	0_-1_-1_-1_-1_-1_0	3.1e-05	D07
TraesCS3B02G379700	0_-1_-1_-1_-1_-1_0	2.08e-09	D07
TraesCS2B02G336600	0_-1_-1_-1_-1_-1_0	0.000418883	D07
TraesCS2A02G194500	0_-1_-1_-1_-1_-1_0	1.68e-06	D07
TraesCS3B02G425900	0_-1_-1_-1_-1_-1_0	0.000134913	D07
TraesCS5A02G466100	0_-1_-1_-1_-1_-1_0	0.000467783	D07
TraesCS1D02G411600	0_-1_-1_-1_-1_-1_0	1.44e-10	D07
TraesCS6A02G272200	0_-1_-1_-1_-1_-1_0	6.66e-05	D07
TraesCS6B02G332800	0_-1_-1_-1_-1_-1_0	8.39e-05	D07
TraesCS1A02G332600	0_-1_-1_-1_-1_-1_0	6.32e-05	D07
TraesCS2B02G225300	0_-1_-1_-1_-1_-1_0	9.97e-06	D07
TraesCS5D02G205500	0_-1_-1_-1_-1_-1_0	8.36e-05	D07
TraesCS3B02G362100	0_-1_-1_-1_-1_-1_0	0.00048139	D07
TraesCS2B02G380800	0_-1_-1_-1_-1_-1_0	2.22e-08	D07
TraesCS5A02G515700	0_-1_-1_-1_-1_-1_0	6.16e-07	D07
TraesCS5B02G220900	0_-1_-1_-1_-1_-1_0	0.000723783	D07
TraesCS7A02G495500	0_-1_-1_-1_-1_-1_0	0.000210887	D07
TraesCS4A02G123300	0_-1_-1_-1_-1_-1_0	0.000541928	D07
TraesCS5B02G111200	0_-1_-1_-1_-1_-1_0	5.26e-05	D07
TraesCS5A02G022200	0_-1_-1_-1_-1_-1_0	1.71e-07	D07
TraesCS1B02G206200	0_-1_-1_-1_-1_-1_0	0.000109995	D07
TraesCS7A02G345400	0_-1_-1_-1_-1_-1_0	0.000282517	D07
TraesCS4B02G083300	0_-1_-1_-1_-1_-1_0	0.000874774	D07
TraesCS6B02G231200	0_-1_-1_-1_-1_-1_0	5.71e-05	D07
TraesCS2A02G064200	0_-1_-1_-1_-1_-1_0	0.000322967	D07
TraesCS1A02G234800	0_-1_-1_-1_-1_-1_0	0.000200474	D07
TraesCS7A02G252900	0_-1_-1_-1_-1_-1_0	0.000600538	D07
TraesCS3A02G279100	0_-1_-1_-1_-1_-1_0	0.000319453	D07
TraesCS4B02G235200	0_-1_-1_-1_-1_-1_0	0.000633463	D07
TraesCSU02G162400	0_-1_-1_-1_-1_-1_0	1.53e-05	D07
TraesCS2D02G572300	0_-1_-1_-1_-1_-1_0	5.99e-05	D07
TraesCS7A02G374800	0_-1_-1_-1_-1_-1_0	1.23e-05	D07
TraesCS2A02G355600	0_-1_-1_-1_-1_-1_0	0.000323408	D07
TraesCS2B02G496600	0_-1_-1_-1_-1_-1_0	0.000441104	D07
TraesCSU02G063400	0_-1_-1_-1_-1_-1_0	0.0009781	D07
TraesCS5A02G279700	0_-1_-1_-1_-1_-1_0	0.000137956	D07
TraesCS2A02G544700	0_-1_-1_-1_-1_-1_0	0.000409032	D07
TraesCS7D02G553300	0_-1_-1_-1_-1_-1_0	1.76e-06	D07
TraesCS4D02G275300	0_-1_-1_-1_-1_-1_0	4.3e-05	D07
TraesCS7A02G310100	0_-1_-1_-1_-1_-1_0	5.33e-06	D07
TraesCS5D02G387800	0_-1_-1_-1_-1_-1_0	4.58e-05	D07
TraesCS1D02G174900	0_-1_-1_-1_-1_-1_0	3.36e-05	D07
TraesCS5B02G496400	0_-1_-1_-1_-1_-1_0	0.000241937	D07
TraesCS7B02G350400	0_-1_-1_-1_-1_-1_0	1.41e-06	D07
TraesCS4D02G039100	0_-1_-1_-1_-1_-1_0	0.000188432	D07
TraesCS1A02G036100	0_-1_-1_-1_-1_-1_0	0.000538608	D07
TraesCS3A02G042100	0_-1_-1_-1_-1_-1_0	1.79e-06	D07
TraesCS4B02G121200	0_-1_-1_-1_-1_-1_0	0.000281034	D07
TraesCS1A02G089800	0_-1_-1_-1_-1_-1_0	5.91e-07	D07
TraesCS4A02G065400	0_-1_-1_-1_-1_-1_0	0.00012075	D07
TraesCS3D02G430500	0_-1_-1_-1_-1_-1_0	0.000826682	D07
TraesCS6A02G185700	0_-1_-1_-1_-1_-1_0	1.45e-11	D07
TraesCS1A02G403000	0_-1_-1_-1_-1_-1_0	4.82e-05	D07
TraesCS7B02G259400	0_-1_-1_-1_-1_-1_0	2.85e-05	D07
TraesCS7B02G218800	0_-1_-1_-1_-1_-1_0	9.2e-06	D07
TraesCS1A02G180400	0_-1_-1_-1_-1_-1_0	0.000103168	D07
TraesCS4A02G157300	0_-1_-1_-1_-1_-1_0	0.000292439	D07
TraesCS5A02G014300	0_-1_-1_-1_-1_-1_0	7.95e-07	D07
TraesCS5D02G424400	0_-1_-1_-1_-1_-1_0	6.88e-05	D07
TraesCS3B02G073000	0_-1_-1_-1_-1_-1_0	1.21e-08	D07
TraesCS4A02G217200	0_-1_-1_-1_-1_-1_0	8.26e-08	D07
TraesCS4A02G328600	0_-1_-1_-1_-1_-1_0	0.000133013	D07
TraesCS4B02G276700	0_-1_-1_-1_-1_-1_0	2.21e-07	D07
TraesCS6D02G320800	0_-1_-1_-1_-1_-1_0	0.000253346	D07
TraesCS4B02G347000	0_-1_-1_-1_-1_-1_0	1.88e-06	D07
TraesCS2B02G333800	0_-1_-1_-1_-1_-1_0	0.000466418	D07
TraesCS4A02G297900	0_-1_-1_-1_-1_-1_0	3.71e-06	D07
TraesCS3A02G376300	0_-1_-1_-1_-1_-1_0	0.000292454	D07
TraesCS3A02G060300	0_-1_-1_-1_-1_-1_0	7.96e-07	D07
TraesCS6B02G136500	0_-1_-1_-1_-1_-1_0	1.24e-05	D07
TraesCS2D02G239700	0_-1_-1_-1_-1_-1_0	0.000268027	D07
TraesCS4D02G170800	0_-1_-1_-1_-1_-1_0	4.96e-05	D07
TraesCS5D02G400000	0_-1_-1_-1_-1_-1_0	2.71e-05	D07
TraesCS3D02G215200	0_-1_-1_-1_-1_-1_0	6.41e-05	D07
TraesCS6D02G273200	0_-1_-1_-1_-1_-1_0	4.47e-05	D07
TraesCS7B02G392900	0_-1_-1_-1_-1_-1_0	0.000102297	D07
TraesCS2D02G132100	0_-1_-1_-1_-1_-1_0	0.000262631	D07
TraesCS4A02G272100	0_-1_-1_-1_-1_-1_0	0.000329319	D07
TraesCS3D02G105900	0_-1_-1_-1_-1_-1_0	2.8e-05	D07
TraesCS4A02G120700	0_-1_-1_-1_-1_-1_0	0.00043944	D07
TraesCS6A02G094600	0_-1_-1_-1_-1_-1_0	4.44e-07	D07
TraesCS2A02G037200	0_-1_-1_-1_-1_-1_0	0.00026664	D07
TraesCS6A02G392600	0_-1_-1_-1_-1_-1_0	4.05e-05	D07
TraesCS6D02G196200	0_-1_-1_-1_-1_-1_0	1.83e-07	D07
TraesCS6B02G183400	0_-1_-1_-1_-1_-1_0	0.000671194	D07
TraesCS6B02G408100	0_-1_-1_-1_-1_-1_0	0.000634069	D07
TraesCS5B02G172900	0_-1_-1_-1_-1_-1_0	3.22e-06	D07
TraesCS5B02G494600	0_-1_-1_-1_-1_-1_0	6.93e-06	D07
TraesCS5B02G100600	0_-1_-1_-1_-1_-1_0	3.4e-05	D07
TraesCS4B02G015600	0_-1_-1_-1_-1_-1_0	0.000798327	D07
TraesCS5D02G179900	0_-1_-1_-1_-1_-1_0	3.03e-06	D07
TraesCS2A02G132300	0_-1_-1_-1_-1_-1_0	7.73e-05	D07
TraesCS4D02G147300	0_-1_-1_-1_-1_-1_0	9.09e-05	D07
TraesCS3D02G087300	0_-1_-1_-1_-1_-1_0	1.51e-05	D07
TraesCS5A02G550800	0_-1_-1_-1_-1_-1_0	0.000442469	D07
TraesCS5A02G416700	0_-1_-1_-1_-1_-1_0	1.35e-05	D07
TraesCS5D02G465300	0_-1_-1_-1_-1_-1_0	1.43e-06	D07
TraesCS4D02G252700	0_-1_-1_-1_-1_-1_0	0.00066356	D07
TraesCS5A02G454900	0_-1_-1_-1_-1_-1_0	5.65e-05	D07
TraesCS6D02G359300	0_-1_-1_-1_-1_-1_0	0.000285444	D07
TraesCS4B02G123600	0_-1_-1_-1_-1_-1_0	6.03e-05	D07
TraesCSU02G209300	0_-1_-1_-1_-1_-1_0	3.78e-07	D07
TraesCS3A02G370100	0_-1_-1_-1_-1_-1_0	1.29e-07	D07
TraesCS1B02G230500	0_-1_-1_-1_-1_-1_0	3.21e-07	D07
TraesCS5A02G228800	0_-1_-1_-1_-1_-1_0	5.6e-06	D07
TraesCS3A02G076200	0_-1_-1_-1_-1_-1_0	4.2e-06	D07
TraesCS2B02G271300	0_-1_-1_-1_-1_-1_0	9.58e-05	D07
TraesCS4D02G251700	0_-1_-1_-1_-1_-1_0	0.000945271	D07
TraesCS3D02G052100	0_-1_-1_-1_-1_-1_0	0.000349438	D07
TraesCS1A02G402100	0_-1_-1_-1_-1_-1_0	0.00035226	D07
TraesCS7A02G315500	0_-1_-1_-1_-1_-1_0	4.07e-07	D07
TraesCS3D02G268800	0_-1_-1_-1_-1_-1_0	0.000250567	D07
TraesCS1B02G325800	0_-1_-1_-1_-1_-1_0	6.68e-05	D07
TraesCS7B02G237900	0_-1_-1_-1_-1_-1_0	6.73e-05	D07
TraesCS3D02G205000	0_-1_-1_-1_-1_-1_0	0.000363422	D07
TraesCS2D02G289100	0_-1_-1_-1_-1_-1_0	0.000203292	D07
TraesCS6D02G021200	0_-1_-1_-1_-1_-1_0	3.1e-09	D07
TraesCS1B02G466200	0_-1_-1_-1_-1_-1_0	0.000476639	D07
TraesCS4A02G269400	0_-1_-1_-1_-1_-1_0	0.000122045	D07
TraesCS6A02G371100	0_-1_-1_-1_-1_-1_0	0.000102253	D07
TraesCS7D02G057600	0_-1_-1_-1_-1_-1_0	2.02e-05	D07
TraesCS4A02G084200	0_-1_-1_-1_-1_0_0	0.000364521	D07
TraesCS6A02G258000	0_-1_-1_-1_-1_0_0	4.28e-05	D07
TraesCS1D02G292500	0_-1_-1_-1_-1_0_0	1.58e-11	D07
TraesCS4A02G190700	0_-1_-1_-1_-1_0_0	2.47e-07	D07
TraesCS5B02G519500	0_-1_-1_-1_-1_0_0	0.000202875	D07
TraesCS3D02G447700	0_-1_-1_-1_-1_0_0	1.03e-09	D07
TraesCS1B02G401400	0_-1_-1_-1_0_0_0	0.000120857	D07
TraesCS7D02G129100	0_-1_-1_-1_0_0_0	3.12e-07	D07
TraesCS6A02G028700	0_-1_-1_-1_0_0_0	0.000214333	D07
TraesCS7B02G271200	0_-1_-1_-1_0_1_1	1.01e-05	D07U
TraesCS1B02G258200	0_-1_-1_-1_0_1_1	0.000183788	D07U
TraesCS3A02G288000	0_-1_-1_0_0_0_0	0.000156642	D07
TraesCS7D02G241300	0_-1_-1_0_0_1_1	0.000141206	D07U
TraesCS4A02G106100	0_-1_-1_0_0_1_1	3.57e-07	D07U
TraesCS7D02G358800	0_-1_-1_0_0_1_1	3.12e-05	D07U
TraesCS5B02G392900	0_-1_-1_0_0_1_1	0.000918127	D07U
TraesCS1D02G081200	0_-1_-1_0_0_1_1	7.14e-05	D07U
TraesCS4B02G198000	0_-1_-1_0_0_1_1	1.06e-06	D07U
TraesCS2D02G256500	0_-1_-1_0_0_1_1	4.22e-05	D07U
TraesCS4B02G200000	0_-1_-1_0_0_1_1	1.31e-06	D07U
TraesCS2B02G457800	0_-1_-1_0_0_1_1	0.000215363	D07U
TraesCS5A02G261077	0_-1_-1_0_1_1_0	3.02e-07	D07U
TraesCS5B02G181300	0_-1_-1_0_1_1_1	8.94e-08	D07U
TraesCS4A02G207800	0_-1_0_0_0_1_1	0.000878675	D07U
TraesCS6B02G384700	0_-1_0_0_0_1_1	0.000321483	D07U
TraesCS2A02G111000	0_-1_0_0_0_1_1	0.000306375	D07U
TraesCS5D02G292500	0_-1_0_0_0_1_1	0.000887147	D07U
TraesCS4D02G125800	0_-1_0_0_0_1_1	0.000618414	D07U
TraesCS6A02G351100	0_-1_0_0_0_1_1	2.48e-05	D07U
TraesCS1A02G173500	0_-1_0_0_0_1_1	0.000358592	D07U
TraesCS6B02G304200	0_-1_0_0_1_1_0	5.7e-05	D07U
TraesCS5D02G268600	0_-1_0_0_1_1_0	7.91e-05	D07U
TraesCS1A02G116200	0_-1_0_0_1_1_1	0.000548187	D07U
TraesCS3A02G302600	0_-1_0_0_1_1_1	0.000173277	D07U
TraesCS1D02G149400	0_-1_0_1_1_1_1	0.000530622	D07U
TraesCS7B02G181500	0_-1_0_1_1_1_1	1.64e-05	D07U
TraesCS4D02G166200	0_0_-1_-1_-1_-1_-1	0.000560347	D10
TraesCS5A02G383200	0_0_-1_-1_-1_-1_-1	2.89e-11	D10
TraesCS2B02G240000	0_0_-1_-1_-1_-1_-1	3.58e-13	D10
TraesCS2A02G252600	0_0_-1_-1_-1_-1_-1	2.38e-08	D10
TraesCS7A02G260400	0_0_-1_-1_-1_-1_-1	1.04e-05	D10
TraesCS7D02G196000	0_0_-1_-1_-1_-1_-1	0.000182114	D10
TraesCS3D02G529200	0_0_-1_-1_-1_-1_-1	0.000804615	D10
TraesCS2B02G270300	0_0_-1_-1_-1_-1_-1	3.19e-11	D10
TraesCS2A02G214200	0_0_-1_-1_-1_-1_-1	4.44e-09	D10
TraesCS1A02G222700	0_0_-1_-1_-1_-1_-1	2.52e-07	D10
TraesCS5D02G439600	0_0_-1_-1_-1_-1_-1	1.39e-07	D10
TraesCS1A02G173700	0_0_-1_-1_-1_-1_-1	0.000664335	D10
TraesCS5A02G551000	0_0_-1_-1_-1_-1_-1	4.76e-07	D10
TraesCS4B02G042000	0_0_-1_-1_-1_-1_-1	3.11e-08	D10
TraesCS7B02G001600	0_0_-1_-1_-1_-1_-1	1.45e-08	D10
TraesCS6A02G159800	0_0_-1_-1_-1_-1_-1	2.03e-10	D10
TraesCS3A02G158100	0_0_-1_-1_-1_-1_-1	5.51e-05	D10
TraesCS4D02G026200	0_0_-1_-1_-1_-1_-1	0.000629916	D10
TraesCS2A02G035400	0_0_-1_-1_-1_-1_-1	1.7e-05	D10
TraesCS3B02G339200	0_0_-1_-1_-1_-1_-1	0.000168603	D10
TraesCS7D02G380100	0_0_-1_-1_-1_-1_-1	3.88e-08	D10
TraesCS4B02G269400	0_0_-1_-1_-1_-1_-1	0.000736751	D10
TraesCS4D02G339800	0_0_-1_-1_-1_-1_-1	8e-13	D10
TraesCS3A02G313200	0_0_-1_-1_-1_-1_-1	3.67e-05	D10
TraesCS1D02G375700	0_0_-1_-1_-1_-1_-1	2.65e-08	D10
TraesCS5A02G516100	0_0_-1_-1_-1_-1_-1	0.000317526	D10
TraesCS1A02G426900	0_0_-1_-1_-1_-1_-1	8.48e-05	D10
TraesCS5A02G332300	0_0_-1_-1_-1_-1_-1	2.57e-10	D10
TraesCS5A02G529000	0_0_-1_-1_-1_-1_-1	1.65e-11	D10
TraesCS3B02G202300	0_0_-1_-1_-1_-1_-1	0.000840717	D10
TraesCS7D02G152400	0_0_-1_-1_-1_-1_-1	6.13e-06	D10
TraesCS4A02G186900	0_0_-1_-1_-1_-1_-1	0.000846393	D10
TraesCS6D02G052900	0_0_-1_-1_-1_-1_-1	0.000118315	D10
TraesCS2D02G327400	0_0_-1_-1_-1_-1_-1	0.000379166	D10
TraesCS7D02G520700	0_0_-1_-1_-1_-1_-1	0.000241188	D10
TraesCS1A02G044600	0_0_-1_-1_-1_-1_-1	3.3e-05	D10
TraesCS6D02G137700	0_0_-1_-1_-1_-1_-1	0.000262631	D10
TraesCS1A02G110900	0_0_-1_-1_-1_-1_-1	0.000591786	D10
TraesCS5B02G228900	0_0_-1_-1_-1_-1_-1	0.000140279	D10
TraesCS7D02G256300	0_0_-1_-1_-1_-1_-1	6e-05	D10
TraesCS1B02G319200	0_0_-1_-1_-1_-1_-1	3.95e-11	D10
TraesCS5D02G206300	0_0_-1_-1_-1_-1_-1	0.000639528	D10
TraesCS1A02G142000	0_0_-1_-1_-1_-1_-1	0.000104614	D10
TraesCS4D02G182600	0_0_-1_-1_-1_-1_-1	6.97e-05	D10
TraesCS4D02G025700	0_0_-1_-1_-1_-1_-1	5.74e-07	D10
TraesCS5B02G417400	0_0_-1_-1_-1_-1_-1	3.91e-10	D10
TraesCS4A02G272000	0_0_-1_-1_-1_-1_-1	1.43e-08	D10
TraesCS7A02G248600	0_0_-1_-1_-1_-1_-1	1.56e-05	D10
TraesCS1A02G180800	0_0_-1_-1_-1_-1_-1	0.000416312	D10
TraesCS5A02G539800	0_0_-1_-1_-1_-1_-1	4.78e-05	D10
TraesCS2B02G130300	0_0_-1_-1_-1_-1_-1	5.25e-08	D10
TraesCS1A02G385900	0_0_-1_-1_-1_-1_-1	1.94e-05	D10
TraesCS7B02G320200	0_0_-1_-1_-1_-1_-1	0.000179987	D10
TraesCS4D02G277400	0_0_-1_-1_-1_-1_-1	3.14e-06	D10
TraesCS7A02G200300	0_0_-1_-1_-1_-1_-1	1.38e-05	D10
TraesCS2A02G174300	0_0_-1_-1_-1_-1_-1	7.4e-05	D10
TraesCS3A02G301600	0_0_-1_-1_-1_-1_-1	5.06e-05	D10
TraesCS2D02G445400	0_0_-1_-1_-1_-1_-1	9.13e-06	D10
TraesCS1A02G197900	0_0_-1_-1_-1_-1_-1	6.74e-05	D10
TraesCS7B02G088100	0_0_-1_-1_-1_-1_-1	1.41e-05	D10
TraesCS6D02G370200	0_0_-1_-1_-1_-1_-1	4.24e-05	D10
TraesCS5A02G348100	0_0_-1_-1_-1_-1_-1	1.25e-08	D10
TraesCS5D02G496500	0_0_-1_-1_-1_-1_-1	0.000155726	D10
TraesCS1D02G268700	0_0_-1_-1_-1_-1_-1	4.27e-05	D10
TraesCS5A02G213000	0_0_-1_-1_-1_-1_-1	0.000236543	D10
TraesCS3B02G216800	0_0_-1_-1_-1_-1_-1	0.000485174	D10
TraesCS4A02G280500	0_0_-1_-1_-1_-1_-1	0.000557816	D10
TraesCS3B02G195800	0_0_-1_-1_-1_-1_-1	5.87e-05	D10
TraesCS2B02G218100	0_0_-1_-1_-1_-1_-1	3.22e-06	D10
TraesCS2B02G133500	0_0_-1_-1_-1_-1_-1	1.03e-11	D10
TraesCS7D02G492200	0_0_-1_-1_-1_-1_-1	2.27e-05	D10
TraesCS1D02G205600	0_0_-1_-1_-1_-1_-1	0.000379166	D10
TraesCS4D02G273000	0_0_-1_-1_-1_-1_-1	7.24e-05	D10
TraesCS4D02G199500	0_0_-1_-1_-1_-1_-1	3.56e-05	D10
TraesCS2B02G233400	0_0_-1_-1_-1_-1_-1	1.26e-08	D10
TraesCS7D02G072100	0_0_-1_-1_-1_-1_-1	0.000365522	D10
TraesCS2B02G186400	0_0_-1_-1_-1_-1_-1	8.3e-06	D10
TraesCS5A02G114600	0_0_-1_-1_-1_-1_-1	0.000921323	D10
TraesCS4A02G191100	0_0_-1_-1_-1_-1_-1	7.12e-05	D10
TraesCS3B02G335000	0_0_-1_-1_-1_-1_-1	1.57e-05	D10
TraesCS5B02G227900	0_0_-1_-1_-1_-1_-1	1.96e-10	D10
TraesCS4A02G078900	0_0_-1_-1_-1_-1_-1	5.01e-05	D10
TraesCS5B02G466700	0_0_-1_-1_-1_-1_-1	1.79e-07	D10
TraesCS2D02G229600	0_0_-1_-1_-1_-1_-1	0.000156231	D10
TraesCS2D02G565200	0_0_-1_-1_-1_-1_-1	2.26e-05	D10
TraesCS5B02G381600	0_0_-1_-1_-1_-1_-1	0.000269962	D10
TraesCS2B02G144100	0_0_-1_-1_-1_-1_-1	4.18e-05	D10
TraesCS1D02G024800	0_0_-1_-1_-1_-1_-1	1.89e-05	D10
TraesCS4D02G263400	0_0_-1_-1_-1_-1_-1	9.88e-10	D10
TraesCS2A02G221000	0_0_-1_-1_-1_-1_-1	3.04e-05	D10
TraesCS5B02G391300	0_0_-1_-1_-1_-1_-1	1.16e-05	D10
TraesCS7D02G311300	0_0_-1_-1_-1_-1_-1	0.00016998	D10
TraesCS3B02G314900	0_0_-1_-1_-1_-1_-1	0.000300554	D10
TraesCS5D02G024700	0_0_-1_-1_-1_-1_-1	6.16e-05	D10
TraesCS2A02G187200	0_0_-1_-1_-1_-1_-1	7.17e-08	D10
TraesCS1D02G072500	0_0_-1_-1_-1_-1_-1	1.5e-05	D10
TraesCS3B02G102900	0_0_-1_-1_-1_-1_-1	0.000185421	D10
TraesCS5D02G396700	0_0_-1_-1_-1_-1_-1	0.000121096	D10
TraesCS6B02G388100	0_0_-1_-1_-1_-1_-1	1.22e-07	D10
TraesCS7A02G227100	0_0_-1_-1_-1_-1_-1	4e-10	D10
TraesCS3A02G108900	0_0_-1_-1_-1_-1_-1	1.98e-10	D10
TraesCS4B02G212700	0_0_-1_-1_-1_-1_-1	1.57e-05	D10
TraesCS5B02G005000	0_0_-1_-1_-1_-1_-1	0.000728117	D10
TraesCS6B02G110100	0_0_-1_-1_-1_-1_-1	9.96e-05	D10
TraesCS4D02G081600	0_0_-1_-1_-1_-1_-1	6.29e-05	D10
TraesCS2D02G151400	0_0_-1_-1_-1_-1_-1	1.67e-08	D10
TraesCS2D02G365700	0_0_-1_-1_-1_-1_-1	2.28e-10	D10
TraesCS4B02G027800	0_0_-1_-1_-1_-1_-1	0.000221429	D10
TraesCS7B02G227200	0_0_-1_-1_-1_-1_-1	0.000604978	D10
TraesCS4A02G255600	0_0_-1_-1_-1_-1_-1	2.55e-07	D10
TraesCS6A02G239600	0_0_-1_-1_-1_-1_-1	3.17e-09	D10
TraesCS2A02G206200	0_0_-1_-1_-1_-1_-1	2.5e-09	D10
TraesCS3D02G191100	0_0_-1_-1_-1_-1_-1	4.72e-05	D10
TraesCS5D02G510000	0_0_-1_-1_-1_-1_-1	0.000281558	D10
TraesCS7B02G192500	0_0_-1_-1_-1_-1_-1	4.98e-12	D10
TraesCS2B02G625300	0_0_-1_-1_-1_-1_-1	2.47e-05	D10
TraesCS1D02G224300	0_0_-1_-1_-1_-1_-1	9.72e-07	D10
TraesCS3B02G611100	0_0_-1_-1_-1_-1_-1	1.94e-07	D10
TraesCS4A02G232500	0_0_-1_-1_-1_-1_-1	1.45e-06	D10
TraesCS5B02G395100	0_0_-1_-1_-1_-1_-1	0.000573021	D10
TraesCS2B02G212500	0_0_-1_-1_-1_-1_-1	3.2e-06	D10
TraesCS5D02G073700	0_0_-1_-1_-1_-1_-1	2.02e-08	D10
TraesCS4B02G131800	0_0_-1_-1_-1_-1_-1	3.78e-08	D10
TraesCS1A02G242400	0_0_-1_-1_-1_-1_-1	7.33e-05	D10
TraesCS5B02G171100	0_0_-1_-1_-1_-1_-1	1.2e-08	D10
TraesCS2A02G172600	0_0_-1_-1_-1_-1_-1	3.1e-07	D10
TraesCS4B02G083600	0_0_-1_-1_-1_-1_-1	2.52e-05	D10
TraesCS5A02G086700	0_0_-1_-1_-1_-1_-1	0.000331344	D10
TraesCS4A02G025200	0_0_-1_-1_-1_-1_-1	7.65e-06	D10
TraesCS2A02G465400	0_0_-1_-1_-1_-1_-1	9.25e-06	D10
TraesCS7D02G305000	0_0_-1_-1_-1_-1_-1	8.51e-10	D10
TraesCS5B02G174100	0_0_-1_-1_-1_-1_-1	0.000854409	D10
TraesCS2A02G371100	0_0_-1_-1_-1_-1_-1	8.76e-09	D10
TraesCS6D02G139100	0_0_-1_-1_-1_-1_-1	1.47e-07	D10
TraesCS2B02G310900	0_0_-1_-1_-1_-1_-1	0.000799103	D10
TraesCS6D02G158500	0_0_-1_-1_-1_-1_-1	3.41e-06	D10
TraesCS5B02G030400	0_0_-1_-1_-1_-1_-1	3.5e-05	D10
TraesCS1A02G070900	0_0_-1_-1_-1_-1_-1	1.8e-07	D10
TraesCS2B02G428100	0_0_-1_-1_-1_-1_-1	0.000437765	D10
TraesCS1A02G251200	0_0_-1_-1_-1_-1_-1	3.58e-09	D10
TraesCS2D02G326100	0_0_-1_-1_-1_-1_-1	3.83e-05	D10
TraesCS5A02G160200	0_0_-1_-1_-1_-1_-1	1.9e-05	D10
TraesCS4D02G279900	0_0_-1_-1_-1_-1_-1	2.52e-07	D10
TraesCS4A02G053100	0_0_-1_-1_-1_-1_-1	0.000268323	D10
TraesCS4B02G269300	0_0_-1_-1_-1_-1_-1	1.62e-08	D10
TraesCS2A02G250800	0_0_-1_-1_-1_-1_-1	1.05e-06	D10
TraesCS3A02G506200	0_0_-1_-1_-1_-1_-1	6.77e-12	D10
TraesCS5B02G413200	0_0_-1_-1_-1_-1_-1	0.000364925	D10
TraesCS5D02G424700	0_0_-1_-1_-1_-1_-1	6.88e-08	D10
TraesCS2D02G209900	0_0_-1_-1_-1_-1_-1	6.61e-10	D10
TraesCS6D02G387300	0_0_-1_-1_-1_-1_-1	4.19e-07	D10
TraesCS2A02G142900	0_0_-1_-1_-1_-1_-1	6.58e-07	D10
TraesCS7A02G094800	0_0_-1_-1_-1_-1_-1	1.01e-05	D10
TraesCS5A02G287100	0_0_-1_-1_-1_-1_-1	1.94e-08	D10
TraesCS2D02G294300	0_0_-1_-1_-1_-1_-1	1.03e-12	D10
TraesCS4D02G041200	0_0_-1_-1_-1_-1_-1	0.000614077	D10
TraesCS2B02G371700	0_0_-1_-1_-1_-1_-1	0.000521082	D10
TraesCS4A02G119700	0_0_-1_-1_-1_-1_-1	9.69e-07	D10
TraesCS4A02G275600	0_0_-1_-1_-1_-1_-1	4.51e-08	D10
TraesCS2D02G255600	0_0_-1_-1_-1_-1_-1	0.000141035	D10
TraesCS2A02G215000	0_0_-1_-1_-1_-1_-1	1.86e-11	D10
TraesCS3D02G325900	0_0_-1_-1_-1_-1_-1	1.99e-05	D10
TraesCSU02G265100	0_0_-1_-1_-1_-1_-1	9.41e-06	D10
TraesCS2D02G109700	0_0_-1_-1_-1_-1_-1	0.000308929	D10
TraesCS3A02G084900	0_0_-1_-1_-1_-1_-1	3.23e-06	D10
TraesCS1A02G120800	0_0_-1_-1_-1_-1_-1	0.000100214	D10
TraesCS3D02G023900	0_0_-1_-1_-1_-1_-1	0.00011506	D10
TraesCS5D02G099200	0_0_-1_-1_-1_-1_-1	2.66e-05	D10
TraesCS3D02G392600	0_0_-1_-1_-1_-1_-1	1.16e-05	D10
TraesCS6B02G447700	0_0_-1_-1_-1_-1_-1	0.000135343	D10
TraesCS4D02G210800	0_0_-1_-1_-1_-1_-1	2.46e-06	D10
TraesCS4B02G089500	0_0_-1_-1_-1_-1_-1	1.46e-08	D10
TraesCS6A02G295100	0_0_-1_-1_-1_-1_-1	0.000542868	D10
TraesCS6A02G290600	0_0_-1_-1_-1_-1_-1	0.000591919	D10
TraesCS5A02G322500	0_0_-1_-1_-1_-1_-1	7.36e-10	D10
TraesCS5A02G414400	0_0_-1_-1_-1_-1_-1	6.67e-08	D10
TraesCS4A02G226900	0_0_-1_-1_-1_-1_-1	2.16e-08	D10
TraesCS2D02G248400	0_0_-1_-1_-1_-1_-1	1.22e-09	D10
TraesCS1B02G132100	0_0_-1_-1_-1_-1_-1	1.08e-05	D10
TraesCS7A02G040400	0_0_-1_-1_-1_-1_-1	2.29e-08	D10
TraesCS2D02G378700	0_0_-1_-1_-1_-1_-1	1.12e-07	D10
TraesCS3A02G103600	0_0_-1_-1_-1_-1_-1	2.19e-07	D10
TraesCS6B02G179200	0_0_-1_-1_-1_-1_-1	4.23e-06	D10
TraesCS6D02G271900	0_0_-1_-1_-1_-1_-1	9.94e-05	D10
TraesCS4A02G319000	0_0_-1_-1_-1_-1_-1	7.34e-07	D10
TraesCS1D02G266200	0_0_-1_-1_-1_-1_-1	2.06e-14	D10
TraesCS4A02G396500	0_0_-1_-1_-1_-1_-1	4.26e-05	D10
TraesCS7D02G336600	0_0_-1_-1_-1_-1_-1	4.01e-06	D10
TraesCS5D02G329200	0_0_-1_-1_-1_-1_-1	3.27e-10	D10
TraesCS3D02G206300	0_0_-1_-1_-1_-1_-1	4.75e-05	D10
[truncated: 4,510 more rows]
