# Supplementary material for: Wheat NAM genes regulate the majority of early monocarpic senescence transcriptional changes including nitrogen remobilization genes
Source: G3 (Bethesda). 2022 Oct 13;13(2):jkac275. doi: 10.1093/g3journal/jkac275 (PMC9911049; doi:10.1093/g3journal/jkac275)
Supplement: jkac275_Supplementary_Table_S4 [file jkac275_supplementary_table_s4.xlsx]

## Sheet: Sheet1
Supplementary Table 4. Relative transcript levels of the RNAi construct quantified by qRT-PCR at 19 DAA. ΔCt values were normalised to the ACTIN values. ΔΔCt values for the RNAi lines were calculated against the average ΔCt of the three WT values.
Line	Expression level (2-ΔΔCT)
WT_1	1.0477
WT_2	0.78398
WT_3	1.21747
RNAi_1	6392.76
RNAi_2	9082.6
RNAi_3	9413.76
