# Supplementary material for: Wheat NAM genes regulate the majority of early monocarpic senescence transcriptional changes including nitrogen remobilization genes
Source: G3 (Bethesda). 2022 Oct 13;13(2):jkac275. doi: 10.1093/g3journal/jkac275 (PMC9911049; doi:10.1093/g3journal/jkac275)
Supplement: jkac275_Supplementary_Table_S6 [file jkac275_supplementary_table_s6.xlsx]

## Sheet: Sheet1
Supplementary Table 6. Differentially expressed genes identified by DESeq2 in WT compared to RNAi for timepoints 3, 7, 10, 13, 15, 19 and 26 DAA. All genes differentially expressed padj<0.05 are included in the table.
Timepoint	Gene	baseMean	log2FoldChange	padj
3	TraesCS7A02G563500	1221.45	-8.19139	7.46721e-110
3	TraesCS7A02G564300	277.8	-7.47914	1.45448e-107
3	TraesCS7A02G561500	127.886	-6.52228	1.90626e-105
3	TraesCS7A02G562900	154.844	-6.63057	1.85859e-80
3	TraesCS7A02G563600	68.3708	-5.2038	6.77e-67
3	TraesCS7A02G476500	3639.62	-3.617	8.0086e-67
3	TraesCS7A02G562600	41.4245	-5.24647	1.63233e-52
3	TraesCSU02G164100	198.401	5.73778	1.29091e-46
3	TraesCSU02G260700	197.648	-5.25542	1.61518e-42
3	TraesCS7B02G041600	292.167	5.39336	5.78553e-37
3	TraesCS7A02G563400	95.3303	-5.22874	3.24959e-36
3	TraesCS7A02G563900	35.1845	-4.49947	3.24959e-36
3	TraesCS7A02G561600	118.995	-4.0102	1.90005e-34
3	TraesCS7A02G475900	615.505	-3.35152	7.65706e-33
3	TraesCS7A02G564200	28.1416	-3.99913	1.48485e-27
3	TraesCS2B02G403800	108.674	-4.13293	4.95814e-27
3	TraesCS4D02G062000	67.8804	-4.83693	1.91286e-26
3	TraesCS2D02G181200	25.8176	-3.95298	9.18019e-23
3	TraesCS2A02G143500	291.277	-2.32073	9.93422e-23
3	TraesCS3A02G405600	101.472	-2.01378	1.19031e-21
3	TraesCS7B02G305500	27.1277	4.02538	5.89827e-21
3	TraesCS7A02G327800	160.862	-2.63984	1.37092e-19
3	TraesCS5A02G524500	143.034	-3.62039	1.74318e-17
3	TraesCS2A02G087100	618.259	-2.18473	3.53392e-17
3	TraesCS7A02G406000	29.6486	-2.82526	5.30252e-17
3	TraesCS5B02G178400	524.174	-1.80922	8.09566e-16
3	TraesCS2D02G182100	199.493	-2.26058	1.6194e-15
3	TraesCS2D02G114600	47.4013	-3.55463	1.92184e-15
3	TraesCS7A02G191000	37.5845	-3.15057	3.29118e-15
3	TraesCS3B02G042000	477.968	-1.70446	3.72765e-15
3	TraesCS4D02G015300	92.4171	-2.63732	4.16113e-15
3	TraesCS5B02G462600	469.275	-2.34637	4.7643e-15
3	TraesCS5D02G249500	112.338	-2.09003	1.33848e-14
3	TraesCS7A02G144900	209.064	-1.87028	2.11198e-14
3	TraesCS4B02G296000	8.57414	-3.5067	2.74046e-14
3	TraesCS6A02G398100	61.6243	-2.20107	9.38762e-14
3	TraesCS2A02G255100	156.837	2.78835	1.27849e-13
3	TraesCS5B02G306500	34.0007	-2.87772	2.20462e-13
3	TraesCS7B02G413100	22.9129	-2.34484	2.20462e-13
3	TraesCSU02G120800	61.4208	-2.2862	2.20462e-13
3	TraesCS4D02G001300	34.7688	-2.12427	4.91693e-13
3	TraesCS7A02G049500	15.9068	-2.9295	5.97682e-13
3	TraesCS2A02G421600	43.2334	3.68403	8.34876e-13
3	TraesCS2A02G421700	43.2334	3.68403	8.34876e-13
3	TraesCS2A02G421900	43.2334	3.68403	8.34876e-13
3	TraesCS6A02G050800	35.6744	-2.58564	9.27708e-13
3	TraesCS2A02G499000	58.7586	-3.14052	1.06258e-12
3	TraesCS2B02G370100	23.555	-2.69501	1.66491e-12
3	TraesCSU02G159400	609.539	-2.22531	1.79907e-12
3	TraesCS2A02G555300	83.6532	-2.33055	2.17292e-12
3	TraesCS2B02G168500	87.1913	-2.42111	2.72834e-12
3	TraesCS5B02G246700	562.364	-1.94864	2.72834e-12
3	TraesCS2A02G401800	27.0073	-2.88428	5.42186e-12
3	TraesCS3D02G165400	13.7871	-2.97761	6.94948e-12
3	TraesCS1D02G340900	46.4166	-3.50126	7.4173e-12
3	TraesCS5B02G501800	701.602	-2.73159	2.02834e-11
3	TraesCS1D02G018300	691.69	-0.81046	2.09606e-11
3	TraesCS6B02G358900	24.2779	-2.60676	2.2451e-11
3	TraesCS6B02G077800	123.729	-2.02975	2.4513e-11
3	TraesCS3D02G169900	261.514	-1.79298	3.24673e-11
3	TraesCS1A02G305400	85.6834	-3.10214	3.64354e-11
3	TraesCS1D02G221800	397.409	-1.55613	4.11008e-11
3	TraesCS4B02G355300	107.918	-1.77482	8.61909e-11
3	TraesCS7D02G251400	49.194	-1.92118	1.0002e-10
3	TraesCS6D02G371000	62.8081	-2.58918	1.25325e-10
3	TraesCS1A02G319500	26.3506	-2.35292	1.66063e-10
3	TraesCS4D02G185400	752.97	-1.56547	1.68708e-10
3	TraesCS2D02G347300	2805.38	-1.59533	1.85793e-10
3	TraesCS6D02G370200	1792.77	-2.14236	1.85793e-10
3	TraesCS1B02G439700	43.4814	-1.9857	2.73704e-10
3	TraesCS6A02G386400	186.501	-2.07023	2.99167e-10
3	TraesCS2A02G504100	49.6596	-2.71055	3.40234e-10
3	TraesCS5A02G253700	57.414	-2.52599	3.76867e-10
3	TraesCS1D02G185500	536.76	-1.84402	4.23493e-10
3	TraesCS2B02G198100	207.45	-1.78617	4.53338e-10
3	TraesCS7B02G069100	123.522	-2.01707	4.55247e-10
3	TraesCS1B02G386900	73.3328	-2.08403	4.78447e-10
3	TraesCS2B02G144200	167.212	-1.48785	4.80486e-10
3	TraesCS2A02G382100	9.21381	-2.97992	6.17e-10
3	TraesCS3A02G042700	18.9216	-2.92618	7.83469e-10
3	TraesCS7B02G394000	44.1586	-2.76902	9.44442e-10
3	TraesCS2A02G351900	44.0362	-1.79797	9.69797e-10
3	TraesCS5B02G481300	348.651	-0.972325	1.16108e-09
3	TraesCS5D02G287700	110.317	-1.83146	1.50262e-09
3	TraesCS4B02G087800	577.286	-1.75311	2.19213e-09
3	TraesCS3B02G054300	52.0345	-1.70736	2.48437e-09
3	TraesCS5A02G488000	3468.72	-1.96911	2.51383e-09
3	TraesCS4B02G229200	21.3239	-2.03091	2.62671e-09
3	TraesCS3D02G264600	98.1287	-2.95959	2.84141e-09
3	TraesCS4A02G184600	52.6733	-1.34743	3.1088e-09
3	TraesCS5A02G453900	11.0576	-2.7907	3.62246e-09
3	TraesCS2D02G208500	106.424	-1.85991	3.75742e-09
3	TraesCS5D02G076300	46.401	-2.35028	4.27595e-09
3	TraesCS7A02G271600	48.5918	-2.3033	5.72164e-09
3	TraesCS5B02G249800	114.845	-1.43138	5.7914e-09
3	TraesCS2B02G012800	216.996	-0.918123	6.91634e-09
3	TraesCS4A02G228800	283.59	-2.03105	7.20321e-09
3	TraesCS6B02G262000	1162.17	-2.01422	7.20321e-09
3	TraesCS4D02G219900	21.0354	-2.70857	7.85476e-09
3	TraesCS1B02G316100	61.9646	-2.83182	8.55156e-09
3	TraesCS4B02G334000	8.28681	-2.97186	8.55156e-09
3	TraesCS1A02G220300	322.411	-1.92875	8.95189e-09
3	TraesCS7A02G278900	39.409	-2.03012	9.32464e-09
3	TraesCS4A02G270400	710.683	-1.78751	9.74141e-09
3	TraesCS3D02G136000	23.0399	-2.40352	1.13071e-08
3	TraesCS5D02G502900	2932.06	-1.89226	1.19681e-08
3	TraesCS6B02G181400	292.354	-1.46699	1.20239e-08
3	TraesCS5B02G501700	2121.71	-1.91043	1.22701e-08
3	TraesCS6D02G382400	57.3332	-1.66087	1.22701e-08
3	TraesCS3D02G078700	763.24	-1.53166	1.33233e-08
3	TraesCS4B02G239400	68.317	-2.50775	1.33459e-08
3	TraesCS1B02G142600	74.0469	-1.15265	1.6784e-08
3	TraesCS1D02G285900	251.985	-1.82797	2.22637e-08
3	TraesCS3D02G320500	115.11	-3.03523	2.38647e-08
3	TraesCS6A02G279800	89.4709	-2.30071	2.39018e-08
3	TraesCS5A02G183600	50.4488	-2.68407	2.50841e-08
3	TraesCS4A02G120600	841.915	-1.55225	2.69466e-08
3	TraesCS6D02G297900	142.13	-2.04334	2.90186e-08
3	TraesCS2A02G374200	48.4154	-2.01332	3.46196e-08
3	TraesCS3A02G352300	93.846	-3.04328	3.69199e-08
3	TraesCS4B02G043700	1736.29	-1.82738	3.8478e-08
3	TraesCS3A02G375300	12.6158	-2.81032	4.52132e-08
3	TraesCS6B02G088900	433.291	-2.34504	4.73321e-08
3	TraesCS6D02G307300	774.512	-1.31443	5.40447e-08
3	TraesCS2A02G282600	75.0363	-2.3502	5.82932e-08
3	TraesCS6A02G153700	826.375	-1.52548	6.16845e-08
3	TraesCS1B02G169300	7.98152	-2.74842	6.35741e-08
3	TraesCS6D02G333600	17.1523	-2.98529	6.35741e-08
3	TraesCS2D02G312200	7.59634	-2.70696	6.39154e-08
3	TraesCSU02G032900	8.48826	-2.85684	6.48897e-08
3	TraesCS6B02G263600	513.106	-1.62979	6.59436e-08
3	TraesCS1A02G361000	291.29	-1.63159	6.66316e-08
3	TraesCS3B02G098700	2308.06	-1.15302	6.66316e-08
3	TraesCS4A02G420600	136.614	-1.92333	6.66316e-08
3	TraesCS7B02G305600	139.243	-1.83362	6.95976e-08
3	TraesCS5B02G392400	46.4033	-1.5998	7.16987e-08
3	TraesCS5B02G071800	25.7616	-2.03417	7.64812e-08
3	TraesCS5A02G191300	87.8371	-1.69478	7.67032e-08
3	TraesCS3A02G078200	518.457	-1.51921	7.71877e-08
3	TraesCS7B02G335200	571.001	-1.91374	1.02332e-07
3	TraesCS5A02G081900	988.279	-1.36908	1.04302e-07
3	TraesCS2D02G084400	961.472	-1.82118	1.09881e-07
3	TraesCS6D02G096100	358.862	-1.32857	1.13449e-07
3	TraesCS1D02G082800	794.672	-1.60775	1.16268e-07
3	TraesCS3A02G438100	87.1081	-1.1662	1.19672e-07
3	TraesCS7A02G238900	12.3067	-2.94217	1.21157e-07
3	TraesCS6A02G215300	170.898	-2.06133	1.22247e-07
3	TraesCS3B02G194100	78.1942	-1.86601	1.37121e-07
3	TraesCS2B02G168300	529.619	-1.73654	1.43315e-07
3	TraesCS7A02G429600	2033.15	-1.26783	1.50736e-07
3	TraesCS1A02G350900	41.3474	-1.92227	1.55677e-07
3	TraesCS6D02G225800	205.174	-1.23168	1.55677e-07
3	TraesCS5D02G272900	21.8979	-1.92359	1.62266e-07
3	TraesCS1A02G287000	253.973	-2.14076	1.67948e-07
3	TraesCS7A02G051100	63.4958	-2.03196	1.71033e-07
3	TraesCS3A02G010300	56.822	-1.86341	1.76857e-07
3	TraesCS6A02G238300	28.5765	-2.87365	1.77243e-07
3	TraesCS5B02G542600	3916.01	-1.45956	2.08614e-07
3	TraesCS1A02G328100	472.966	-1.4736	2.13107e-07
3	TraesCS2D02G170000	27.9143	-1.86353	2.32555e-07
3	TraesCS5D02G557000	14.3458	-2.50537	2.32555e-07
3	TraesCS1A02G182300	500.221	-1.65289	2.32792e-07
3	TraesCS7D02G428800	4.83595	-2.8758	2.42802e-07
3	TraesCS2D02G034400	14089.7	-1.43838	2.71735e-07
3	TraesCS5A02G387600	7.61862	-2.84341	2.71735e-07
3	TraesCS6D02G336900	925.205	-1.15505	2.71735e-07
3	TraesCS4D02G129000	33.3658	-1.69799	2.99277e-07
3	TraesCS5D02G416700	337.656	-0.825209	2.99277e-07
3	TraesCS2B02G367300	2198.59	-1.17452	3.02189e-07
3	TraesCS3A02G516500	291.5	-1.67618	3.02189e-07
3	TraesCS1A02G151700	27.13	-1.67998	3.14168e-07
3	TraesCS3D02G415400	415.48	-2.48166	3.17501e-07
3	TraesCS2D02G281500	712.472	-0.822312	3.31663e-07
3	TraesCS4D02G348700	44.706	-1.76418	3.35969e-07
3	TraesCS1B02G362100	9.53672	-2.6175	3.50105e-07
3	TraesCS2D02G094200	2172.44	-1.88718	3.58458e-07
3	TraesCS1A02G415100	9.55697	-2.77579	3.77217e-07
3	TraesCS7B02G175800	92.9416	-1.44269	3.90914e-07
3	TraesCS4D02G224300	184.649	-1.70521	3.98784e-07
3	TraesCS1D02G352000	76.9206	-1.9118	4.39622e-07
3	TraesCS5B02G007600	232.518	-1.03233	4.53675e-07
3	TraesCS5B02G528200	582.191	-1.12749	4.53675e-07
3	TraesCS6B02G291000	27.2936	-1.87995	4.80171e-07
3	TraesCS7A02G435500	899.844	-1.73935	4.80171e-07
3	TraesCS4D02G041200	1303.91	-1.75689	4.8517e-07
3	TraesCS1B02G022800	169.05	-1.5067	4.85172e-07
3	TraesCS4D02G239400	91.5917	-2.10109	4.85172e-07
3	TraesCS5A02G316900	31.9406	-1.57719	4.85172e-07
3	TraesCS7D02G209500	27.8295	-1.74593	4.96522e-07
3	TraesCS2A02G294600	191.927	-1.61929	5.34e-07
3	TraesCS5A02G064900	35.5425	-1.64862	5.7451e-07
3	TraesCS5A02G129700	37.5808	-1.64469	5.75059e-07
3	TraesCS6D02G026600	133.922	-2.70698	6.1449e-07
3	TraesCS3D02G501800	26.3227	-1.83077	6.1602e-07
3	TraesCS2A02G122100	102.27	-1.54305	6.46941e-07
3	TraesCS5A02G180600	558.141	-1.88411	6.47909e-07
3	TraesCS5D02G105300	44.245	-2.53177	6.54976e-07
3	TraesCS4B02G017000	79.6107	-1.58018	6.66357e-07
3	TraesCS7B02G114000	35.6004	-1.64586	7.1266e-07
3	TraesCS6A02G277000	81.6887	-1.98611	7.20579e-07
3	TraesCS4B02G044700	37.7249	-2.74176	7.55699e-07
3	TraesCS2B02G419900	57.6052	-1.82593	7.87989e-07
3	TraesCS6A02G327700	896.295	-1.05657	8.16779e-07
3	TraesCS6A02G136500	6.75019	-2.542	8.51927e-07
3	TraesCS3D02G142500	963.612	-2.10133	8.69298e-07
3	TraesCS7D02G173800	152.429	-1.92191	9.58417e-07
3	TraesCS5D02G514700	66.132	-1.83232	9.73886e-07
3	TraesCS2D02G036600	72.3152	-1.58877	1.02155e-06
3	TraesCS4B02G200800	265.818	-1.56775	1.12883e-06
3	TraesCS6D02G263100	5.48679	-2.69058	1.12923e-06
3	TraesCS3B02G556300	20.5998	-2.16252	1.13103e-06
3	TraesCS6A02G023200	45.391	-2.68775	1.13103e-06
3	TraesCS3A02G136700	39.0795	-1.77438	1.25591e-06
3	TraesCS5A02G406700	264.873	-0.784985	1.26803e-06
3	TraesCS4B02G321900	949.631	-1.92859	1.29013e-06
3	TraesCS3A02G041700	507.862	-1.53677	1.33955e-06
3	TraesCS6B02G092400	82.7432	-1.33361	1.3663e-06
3	TraesCS7D02G083700	27.4784	-2.71891	1.44311e-06
3	TraesCS2D02G191500	76.4488	-1.58067	1.50774e-06
3	TraesCS6B02G071600	134.986	-1.98462	1.53566e-06
3	TraesCS5B02G279900	83.4279	-1.72245	1.63466e-06
3	TraesCS4D02G330100	10.0118	-2.40367	1.64877e-06
3	TraesCS6A02G059400	43.3369	-1.45928	1.65862e-06
3	TraesCS4B02G393300	44.8615	-2.51319	1.69332e-06
3	TraesCS6B02G348900	546.23	-1.3323	1.75184e-06
3	TraesCS1B02G268900	115.001	-2.30575	1.76394e-06
3	TraesCS1D02G343300	37.0826	-1.75424	1.80755e-06
3	TraesCS2B02G474700	115.96	-1.39476	1.80755e-06
3	TraesCS2D02G130300	21.7116	-2.10767	1.80755e-06
3	TraesCS4A02G220900	68.7634	-1.56543	1.80755e-06
3	TraesCS5A02G502600	35.087	-2.01999	1.81464e-06
3	TraesCS2A02G303600	107.628	-1.16637	1.8285e-06
3	TraesCS6A02G396300	12.3133	-2.26065	1.86676e-06
3	TraesCS4A02G403400	20.6694	-2.29276	1.87826e-06
3	TraesCS1B02G429400	6.66788	-2.5045	1.90611e-06
3	TraesCS4D02G173700	97.099	-2.61673	1.98887e-06
3	TraesCS1A02G300300	51.4376	-2.5967	2.06486e-06
3	TraesCS4A02G304600	101.907	-1.31898	2.0752e-06
3	TraesCS1A02G182500	61.2314	-1.22254	2.08124e-06
3	TraesCS7D02G483900	413.788	-1.98842	2.10903e-06
3	TraesCS7B02G028700	27.9359	-2.37248	2.23498e-06
3	TraesCS5A02G123300	23.8632	-1.74727	2.25773e-06
3	TraesCS6A02G252000	10.892	-2.67769	2.32627e-06
3	TraesCS6B02G031700	121.284	-2.61413	2.3837e-06
3	TraesCS2A02G409000	5.42991	-2.58229	2.51442e-06
3	TraesCS2B02G396500	15.4868	-1.85169	2.57831e-06
3	TraesCS3A02G438900	77.1456	-1.42643	2.64668e-06
3	TraesCS6A02G023700	4.3697	-2.53565	2.70347e-06
3	TraesCS1B02G191800	377.915	-1.33431	2.74156e-06
3	TraesCS7D02G046000	40.679	-1.92973	2.91021e-06
3	TraesCS2B02G101800	374.65	-1.94952	2.94598e-06
3	TraesCS6B02G291500	74.7534	-2.22677	2.94598e-06
3	TraesCS1D02G305700	24.7685	-2.10378	3.01316e-06
3	TraesCS2D02G146300	153.261	-1.65166	3.19123e-06
3	TraesCSU02G126800	199.53	-1.38448	3.4113e-06
3	TraesCS3A02G163000	241.93	-1.36609	3.54872e-06
3	TraesCS1B02G059000	74.4939	-1.37817	3.63534e-06
3	TraesCS3D02G343100	15.7295	-2.18769	3.76477e-06
3	TraesCS7A02G370400	32.4502	-2.32255	3.86645e-06
3	TraesCS6A02G354500	155.893	-1.72037	4.03112e-06
3	TraesCS7D02G381600	436.538	-1.39199	4.08216e-06
3	TraesCS6D02G150000	221.209	-1.82874	4.40482e-06
3	TraesCS1A02G214600	344.446	-0.961742	4.41591e-06
3	TraesCS2A02G174700	244.131	-0.976141	4.54617e-06
3	TraesCS1A02G374200	9.90507	-2.22332	4.61845e-06
3	TraesCS7D02G192000	126.174	-2.08632	4.61845e-06
3	TraesCS6A02G413000	10.1556	-2.27572	4.74131e-06
3	TraesCS1A02G341200	24.096	-2.10877	4.96174e-06
3	TraesCS3D02G346300	220.67	-2.60495	5.11239e-06
3	TraesCS5D02G232400	187.961	-1.85968	5.36024e-06
3	TraesCS5D02G249100	504.545	-1.29605	5.4471e-06
3	TraesCS7B02G306900	64.0746	-1.66854	5.4471e-06
3	TraesCS1B02G076400	8.88871	-2.20421	5.45742e-06
3	TraesCS4D02G076400	90.9386	-2.59076	5.49171e-06
3	TraesCS5D02G481700	364.403	-0.917118	5.67437e-06
3	TraesCS2D02G360900	133.046	-1.26311	5.77447e-06
3	TraesCS6B02G308600	349.58	-0.998827	5.77985e-06
3	TraesCS5D02G283800	1324.96	-1.15347	6.01255e-06
3	TraesCS2A02G045100	38.4707	-1.62668	6.03657e-06
3	TraesCS3D02G140900	571.928	-0.979672	6.07603e-06
3	TraesCS7A02G056500	35.0568	-1.99775	6.10313e-06
3	TraesCS1A02G414600	44.3315	-1.9017	6.146e-06
3	TraesCS3B02G068900	270.995	-0.892649	6.146e-06
3	TraesCS7D02G324600	177.436	-1.3302	6.41584e-06
3	TraesCS6A02G067100	14.1788	-2.04196	6.70375e-06
3	TraesCS5D02G545200	3136.3	-1.31378	6.8479e-06
3	TraesCS1D02G343000	24.8114	-1.75213	6.85105e-06
3	TraesCS4B02G328100	111.424	-2.58017	6.85105e-06
3	TraesCS7D02G400500	56.2545	-1.88985	7.01579e-06
3	TraesCS6B02G124700	22.2052	-2.17239	7.02356e-06
3	TraesCS1A02G209600	262.494	-1.02025	7.05877e-06
3	TraesCS3D02G144200	44.988	-1.46467	7.05877e-06
3	TraesCS5D02G405300	110.455	-1.41616	7.30728e-06
3	TraesCS6D02G066200	111.957	-1.39011	7.82246e-06
3	TraesCS7A02G227900	5.52036	-2.38623	8.51274e-06
3	TraesCS1A02G183400	579.845	-1.14426	8.88622e-06
3	TraesCS7D02G098900	44.7479	-1.75012	8.93615e-06
3	TraesCS7D02G516700	166.425	-2.22126	9.11608e-06
3	TraesCS6A02G290800	3816.08	-0.696253	9.25289e-06
3	TraesCS7D02G032100	13.1594	-2.54715	9.42809e-06
3	TraesCS1A02G081200	300.248	-1.48685	9.50957e-06
3	TraesCS3D02G038600	967.369	-1.03702	9.50957e-06
3	TraesCS2D02G009700	240.434	-0.777954	9.54912e-06
3	TraesCS4A02G103300	391.15	-1.47234	9.54912e-06
3	TraesCS3A02G327100	131.188	-2.40022	9.65341e-06
3	TraesCS1D02G213000	327.954	-0.693466	9.74911e-06
3	TraesCS7A02G443500	183.177	-1.77114	9.78564e-06
3	TraesCS5A02G504600	16.3714	-2.14915	9.84505e-06
3	TraesCS4D02G280800	10.8486	-1.91077	1.04195e-05
3	TraesCS2A02G069200	68.9429	-0.927358	1.04801e-05
3	TraesCS2D02G281300	172.591	-1.74887	1.1144e-05
3	TraesCS3A02G276300	190.989	-1.29475	1.1144e-05
3	TraesCS4D02G294800	74.1592	-1.37125	1.11752e-05
3	TraesCS6B02G437900	18.4267	-1.76617	1.11752e-05
3	TraesCS1B02G223600	315.445	-0.667386	1.14293e-05
3	TraesCS3D02G484600	368.858	-1.84493	1.16334e-05
3	TraesCS6B02G359000	45.9599	-2.16194	1.18868e-05
3	TraesCS6D02G143100	439.356	-1.24424	1.20719e-05
3	TraesCS7D02G381900	197.335	-1.37493	1.21134e-05
3	TraesCS2B02G393400	129.839	-1.00994	1.229e-05
3	TraesCS6D02G214700	459.604	-1.87464	1.229e-05
3	TraesCS5A02G384600	249.641	-1.97741	1.26491e-05
3	TraesCS7B02G095800	55.8598	-1.89793	1.30682e-05
3	TraesCS7D02G295800	9.45674	-2.36536	1.30682e-05
3	TraesCS6D02G100200	44.8498	-1.61908	1.33371e-05
3	TraesCS6B02G117300	399.945	-1.95081	1.35805e-05
3	TraesCS5B02G562300	30.7756	-1.8251	1.45114e-05
3	TraesCS3A02G271400	47.9362	-1.18989	1.46253e-05
3	TraesCS4B02G278500	177.352	-1.39618	1.55203e-05
3	TraesCS3A02G362200	99.8928	-1.99117	1.59348e-05
3	TraesCS6D02G336000	1578.06	-1.32559	1.59993e-05
3	TraesCS2A02G348900	1676.89	-1.34006	1.60049e-05
3	TraesCS2A02G058600	54.8774	-1.21794	1.65087e-05
3	TraesCS4D02G084900	300.497	-1.42074	1.65087e-05
3	TraesCS5B02G282100	9.49966	-2.46965	1.65087e-05
3	TraesCS5A02G490100	1317.54	-1.7056	1.7644e-05
3	TraesCS3D02G130500	133.391	-1.80182	1.80387e-05
3	TraesCS4B02G249400	24.715	-2.48368	1.81883e-05
3	TraesCS4A02G072700	351.422	-0.913128	1.84567e-05
3	TraesCS2D02G453700	443.061	-0.981716	1.91227e-05
3	TraesCS4B02G129800	18.1312	-1.84086	1.95694e-05
3	TraesCS5A02G408600	28.5816	-2.0039	1.97471e-05
3	TraesCS1A02G340900	37.7064	-1.75805	2.0064e-05
3	TraesCS1B02G233600	353.257	-1.37575	2.0761e-05
3	TraesCS7D02G173300	87.5886	-2.08647	2.15674e-05
3	TraesCS7D02G432300	71.2846	-1.50552	2.15816e-05
3	TraesCS1B02G228800	19.0205	-1.73385	2.20203e-05
3	TraesCS1D02G031500	49.8773	-1.30714	2.24795e-05
3	TraesCS4D02G042200	67.3695	-2.31925	2.25315e-05
3	TraesCS7D02G011400	23.38	-2.19932	2.27647e-05
3	TraesCS1D02G121500	88.9333	-0.882711	2.27851e-05
3	TraesCS4D02G265500	14.2047	-2.01878	2.32699e-05
3	TraesCS2A02G156800	47.7094	-2.05942	2.39932e-05
3	TraesCS2D02G453800	70.3338	-1.59468	2.44279e-05
3	TraesCS6A02G353700	1728.32	-1.41224	2.57538e-05
3	TraesCS1B02G198700	400.503	-1.51196	2.58896e-05
3	TraesCS6B02G052300	24.9057	-1.54695	2.58896e-05
3	TraesCS2A02G453400	522.104	-1.25064	2.71365e-05
3	TraesCS2A02G000400	5.79928	-2.12693	2.7413e-05
3	TraesCS4A02G438500	32.5204	-2.13816	2.80713e-05
3	TraesCS2A02G044900	25.5738	-1.89444	2.8239e-05
3	TraesCS2B02G315600	66.122	-1.64807	2.84642e-05
3	TraesCS7A02G371400	122.196	-1.22579	2.86495e-05
3	TraesCS1B02G371600	14.3325	-2.40634	2.89722e-05
3	TraesCS4B02G274400	28.6591	-1.49211	2.91469e-05
3	TraesCS2D02G089300	6.41275	-2.33644	2.93407e-05
3	TraesCS4D02G082200	6.82524	-2.204	3.11294e-05
3	TraesCS1B02G351200	85.9143	-2.11272	3.19685e-05
3	TraesCS3B02G020700	1132.74	-1.16955	3.20792e-05
3	TraesCS5B02G528300	1341.64	-1.00381	3.28864e-05
3	TraesCS5D02G177400	43.532	-1.75208	3.30612e-05
3	TraesCS3A02G425500	7.0917	-2.41954	3.35601e-05
3	TraesCS4D02G116500	65.2802	-1.5972	3.4284e-05
3	TraesCS7D02G524400	330.297	-1.81369	3.4657e-05
3	TraesCSU02G113900	353.965	-1.91139	3.49618e-05
3	TraesCS2D02G150500	1223.42	-0.872925	3.50187e-05
3	TraesCS7A02G212800	13.4978	-1.80017	3.55323e-05
3	TraesCS4A02G291700	149.561	1.03814	3.78127e-05
3	TraesCS1D02G185700	78.7707	-0.996995	3.78366e-05
3	TraesCS3B02G411300	55.7773	-1.6834	3.78366e-05
3	TraesCS4B02G171600	412.916	-1.94364	3.78366e-05
3	TraesCS1A02G341300	8.40121	-2.34986	3.85698e-05
3	TraesCS2D02G067900	40.1444	-1.36006	3.85698e-05
3	TraesCS2D02G043500	108.818	-2.07202	3.87462e-05
3	TraesCS7A02G410000	770.401	-0.788136	3.94559e-05
3	TraesCS2A02G145900	933.316	-0.801224	3.95033e-05
3	TraesCS1D02G343400	38.9999	-1.8991	3.96095e-05
3	TraesCS2A02G425900	108.382	-1.20696	3.96095e-05
3	TraesCS6D02G026400	305.256	-2.32877	3.96095e-05
3	TraesCS5A02G387300	26.7759	-1.60102	3.97459e-05
3	TraesCS6A02G227000	121.065	-0.765499	3.97459e-05
3	TraesCS6B02G117400	140.844	-1.75205	3.97459e-05
3	TraesCS7A02G255000	118.956	-1.362	4.06982e-05
3	TraesCS2B02G582100	2.40917	-2.24553	4.08829e-05
3	TraesCS4A02G003700	15.4098	-1.67311	4.08829e-05
3	TraesCS2B02G062900	3.12896	-2.38276	4.10381e-05
3	TraesCS1A02G178700	155.956	-1.8369	4.11693e-05
3	TraesCS1A02G181000	10.0468	-2.29328	4.11693e-05
3	TraesCS2B02G188900	56.5045	-1.11615	4.11693e-05
3	TraesCS7D02G446400	21.5377	-1.66846	4.22699e-05
3	TraesCS1D02G422600	31.3879	-1.88136	4.25977e-05
3	TraesCS2B02G581900	9.22984	-2.38071	4.2956e-05
3	TraesCS5D02G313100	45.7802	-2.13926	4.31191e-05
3	TraesCS3B02G439400	176.024	-1.00512	4.33003e-05
3	TraesCS6D02G335100	28.5072	-1.74726	4.51835e-05
3	TraesCS7A02G497900	15.3088	-1.87229	4.52288e-05
3	TraesCS7D02G125400	472.011	-1.66959	4.52288e-05
3	TraesCS2A02G223900	13.5151	-2.00269	4.54293e-05
3	TraesCS6A02G318700	847.699	-1.13202	4.54293e-05
3	TraesCS5A02G384700	35.9944	-2.04514	4.59777e-05
3	TraesCS2D02G350100	16.3644	-2.0443	4.6898e-05
3	TraesCS7B02G272500	66.1891	-1.84622	4.69499e-05
3	TraesCS3B02G440500	13.8289	-2.10316	4.76284e-05
3	TraesCS5D02G222300	175.354	-1.93073	4.78052e-05
3	TraesCS7A02G370700	37.1382	-1.75116	4.78052e-05
3	TraesCS2D02G351900	2043.24	-1.07768	4.80536e-05
3	TraesCS7D02G426700	6.85462	-2.27355	4.80536e-05
3	TraesCS7D02G381200	75.6356	-1.58583	4.82804e-05
3	TraesCS3B02G310300	170.035	-1.31768	4.86089e-05
3	TraesCS6D02G255600	88.708	2.06024	4.95497e-05
3	TraesCS1D02G432300	70.3684	-1.1128	5.02364e-05
3	TraesCS4A02G473600	248.797	-1.51745	5.3168e-05
3	TraesCS3D02G137500	27.1474	-1.75294	5.3273e-05
3	TraesCS2D02G125900	153.442	-1.22338	5.33061e-05
3	TraesCS4D02G240900	244.048	-1.13202	5.40963e-05
3	TraesCS2D02G403700	156.574	-0.72506	5.41957e-05
3	TraesCS2D02G491300	93.3335	-0.846233	5.43014e-05
3	TraesCS2D02G288600	667.535	-1.48301	5.46499e-05
3	TraesCS3D02G412300	31479.6	-1.23636	5.4708e-05
3	TraesCS2D02G399300	164.829	-1.31562	5.5082e-05
3	TraesCS1A02G353800	267.569	-1.09979	5.83655e-05
3	TraesCS5D02G270600	36.7148	-2.15552	5.83655e-05
3	TraesCS5D02G567100	101.295	-1.92012	5.83655e-05
3	TraesCS6B02G136700	254.111	-1.10282	5.93159e-05
3	TraesCS5D02G256200	1212.22	-0.877325	5.98785e-05
3	TraesCS2D02G552100	13.7921	-2.35005	6.00477e-05
3	TraesCS6A02G240400	73.9617	-2.20416	6.18861e-05
3	TraesCS2D02G453100	530.521	-1.23682	6.32419e-05
3	TraesCS3B02G324400	428.277	-1.23536	6.37181e-05
3	TraesCS3A02G340700	107.524	-1.30135	6.37664e-05
3	TraesCS2A02G527700	5.73974	-2.21776	6.3806e-05
3	TraesCS2D02G000300	53.3493	-2.32672	6.3806e-05
3	TraesCS2D02G557900	357.114	-1.27694	6.3806e-05
3	TraesCS7A02G115500	89.1402	-1.65246	6.3806e-05
3	TraesCS3D02G037900	82.2594	-2.06213	6.38749e-05
3	TraesCS2D02G197100	257.847	-0.917679	6.46954e-05
3	TraesCS3B02G266200	12.8139	-2.33827	6.54869e-05
3	TraesCS5B02G224200	9.14683	-1.8937	6.56651e-05
3	TraesCS6B02G304700	69.433	-1.65241	6.95951e-05
3	TraesCS1D02G449600	17.9924	-1.63509	7.14944e-05
3	TraesCS4B02G305900	774.188	-1.28268	7.19188e-05
3	TraesCS5D02G425800	21.3264	-2.33434	7.23896e-05
3	TraesCS2A02G200700	30.4926	-1.78404	7.3214e-05
3	TraesCS6D02G202000	47.5114	-1.5328	7.43129e-05
3	TraesCS5D02G419200	812.351	-1.12758	7.63618e-05
3	TraesCS1D02G084500	109.009	-1.02205	7.73001e-05
3	TraesCS7B02G256700	137.229	-1.16788	7.97278e-05
3	TraesCS7B02G380600	82.8143	-1.4206	8.07501e-05
3	TraesCS2B02G320200	36.3694	-1.07661	8.18187e-05
3	TraesCS7B02G013000	127.714	-1.58849	8.20238e-05
3	TraesCS1A02G203200	16.7726	-2.0999	8.21564e-05
3	TraesCS3A02G205000	124.876	-1.57232	8.38501e-05
3	TraesCS5B02G223800	162.036	-1.67974	8.59155e-05
3	TraesCS1B02G451900	327.377	-2.16625	8.60861e-05
3	TraesCS7A02G384600	391.971	-1.45156	8.83348e-05
3	TraesCS5A02G276300	1541.8	-1.14712	8.83885e-05
3	TraesCS4D02G321100	3.97075	-2.12493	9.06822e-05
3	TraesCS1D02G193800	370.283	-1.0605	9.09191e-05
3	TraesCS3A02G348500	24.3546	-2.28057	9.2362e-05
3	TraesCS7A02G176800	2.34698	-2.29058	9.41473e-05
3	TraesCS4D02G325100	36.4036	-2.29042	9.43889e-05
3	TraesCS5D02G232500	202.322	-1.67933	9.45104e-05
3	TraesCS7A02G443100	60.3054	-1.37099	9.46494e-05
3	TraesCS2A02G111300	9081.36	-1.35413	9.62653e-05
3	TraesCS4A02G296700	114.087	-1.16915	9.65483e-05
3	TraesCS4B02G301700	16.955	-1.87764	9.83504e-05
3	TraesCS2A02G202200	74.3389	-1.22057	0.000101
3	TraesCS3A02G105300	70.2133	-2.16038	0.000102863
3	TraesCS6B02G424500	165.28	-1.56711	0.000102863
3	TraesCS7B02G228500	143.33	-1.34134	0.000102863
3	TraesCS4B02G087600	725.022	-1.54447	0.000103494
3	TraesCS7A02G035600	5.51516	-2.25301	0.000103892
3	TraesCS1A02G209400	104.287	-1.24201	0.000105891
3	TraesCS6B02G416900	20.2216	2.18352	0.000105906
3	TraesCS5B02G561300	430.776	-1.51051	0.000107906
3	TraesCS4B02G356100	495.18	-1.28259	0.000110405
3	TraesCS2D02G127200	346.824	-1.36012	0.000110753
3	TraesCS5A02G026300	13.4658	-2.03433	0.000110753
3	TraesCS4D02G304100	321.479	-1.52851	0.000111205
3	TraesCS7A02G239500	91.85	-1.0806	0.000111534
3	TraesCS7B02G179400	68.8806	-0.887724	0.000113495
3	TraesCS5D02G568200	3.91319	-2.20066	0.000113524
3	TraesCS6B02G284000	415.152	-0.930945	0.000113524
3	TraesCSU02G121800	94.8591	-1.28115	0.000113524
3	TraesCS6D02G250900	51.6633	-1.42832	0.00011358
3	TraesCS4D02G095800	16.1391	-1.9465	0.000113904
3	TraesCS3B02G237100	246.423	-1.40587	0.000119431
3	TraesCS5D02G568500	181.487	-2.03806	0.00011965
3	TraesCS2D02G453300	72.9291	-1.54474	0.000123945
3	TraesCS1D02G357600	378.089	-1.53843	0.000127476
3	TraesCS1A02G303600	450.633	-1.28178	0.000128633
3	TraesCS5D02G368900	44.4543	-2.27018	0.000128633
3	TraesCS3B02G472000	128.513	-0.989319	0.000129445
3	TraesCS2D02G173000	6.33946	-2.23611	0.000132131
3	TraesCS1B02G377600	354.019	-0.983906	0.000133897
3	TraesCS1D02G198200	28.1453	-1.38829	0.000133897
3	TraesCS3A02G363500	8.21308	-2.25048	0.000134063
3	TraesCS3D02G523300	425.566	0.940615	0.000134706
3	TraesCS2D02G400700	32.1046	-1.64729	0.000135479
3	TraesCS2B02G168200	60.7756	-2.26599	0.000135958
3	TraesCS1D02G333500	286.314	-1.21855	0.000139426
3	TraesCS1B02G310400	60.1061	-1.97201	0.000142004
3	TraesCS2D02G541400	2620.98	-0.426028	0.000142004
3	TraesCS7A02G376700	53.752	-1.98993	0.000142004
3	TraesCS2D02G112000	10029.6	-1.40035	0.000145395
3	TraesCS7B02G341900	25.9901	-1.59253	0.000150604
3	TraesCS2D02G063900	59.2884	-1.76968	0.000150962
3	TraesCS5A02G063000	4.42711	-2.20549	0.000155668
3	TraesCS1A02G406300	38.3507	-1.75091	0.000158056
3	TraesCS2A02G036900	276.013	-1.20723	0.00016025
3	TraesCS5B02G559400	4.4416	-2.20288	0.00016025
3	TraesCS3B02G394600	100.268	-1.8051	0.000163171
3	TraesCS6A02G108100	325.254	-0.911165	0.000165327
3	TraesCS3A02G378700	17.7954	-2.04928	0.000165743
3	TraesCS6B02G425400	41.0573	-1.65531	0.000165743
3	TraesCSU02G109900	146.517	-1.37032	0.000165743
3	TraesCS5A02G503700	535.914	-1.05712	0.00016676
3	TraesCS4A02G316700	62.0209	-1.60562	0.000171203
3	TraesCS1A02G421600	51.4763	-1.44628	0.000173582
3	TraesCS2B02G146200	559.405	-1.11896	0.00017611
3	TraesCS7D02G340400	14.8128	-1.88544	0.000180423
3	TraesCS5D02G188600	34.4175	-2.09872	0.000180641
3	TraesCS4B02G071500	188.821	-2.13464	0.000180755
3	TraesCS4D02G230300	15.9406	-1.72337	0.000180755
3	TraesCS6B02G330900	3.88185	-2.07683	0.000180755
3	TraesCS1D02G405600	16.0455	-2.18959	0.000181611
3	TraesCS1D02G379700	9.92457	-1.9745	0.000182978
3	TraesCS4A02G453400	5.9534	-2.19913	0.00018717
3	TraesCSU02G132300	193.647	-1.72845	0.000187418
3	TraesCS3D02G123400	52.2578	-1.22489	0.000188346
3	TraesCS1D02G188500	67.5366	-1.57477	0.000188479
3	TraesCS3B02G197400	49.2294	-1.27022	0.000189301
3	TraesCS4A02G268000	35.4187	-1.34779	0.00019902
3	TraesCS4A02G191600	35.1551	-1.39971	0.000200976
3	TraesCSU02G251500	3.7361	-2.14042	0.000204175
3	TraesCS5B02G398300	317.047	-0.70339	0.000204302
3	TraesCS7A02G385700	598.969	-1.04749	0.000211655
3	TraesCS3B02G160300	1058.33	-1.98896	0.000211971
3	TraesCS3D02G001400	20.9506	-1.60509	0.000211971
3	TraesCS4B02G210100	22.1085	-2.21042	0.000215951
3	TraesCS7D02G336000	30.8544	-1.48512	0.00021608
3	TraesCS5B02G441300	78.6745	-0.982249	0.000216373
3	TraesCS4B02G006600	163.996	-1.32308	0.000225083
3	TraesCS7D02G515300	3.10064	-2.10148	0.000225083
3	TraesCS1D02G184500	2.41329	-1.47002	0.000225394
3	TraesCS2B02G380000	304.343	-1.04997	0.000227206
3	TraesCS2D02G057800	67.003	-1.14702	0.000227206
3	TraesCS2D02G421500	553.16	-0.761617	0.00023024
3	TraesCS7D02G092800	2807.68	-0.546042	0.000231347
3	TraesCS1D02G405000	7.59453	-1.93318	0.000235067
3	TraesCS3D02G022100	1463.76	-0.947813	0.000235067
3	TraesCS5A02G283100	6.18118	-2.07195	0.000235067
3	TraesCS7A02G158400	110.023	-1.27019	0.000236325
3	TraesCS1A02G349200	245.719	-1.09872	0.000239856
3	TraesCS3B02G417900	10.738	-1.59139	0.000244684
3	TraesCS7D02G429800	38.4206	-1.52458	0.000245645
3	TraesCS4A02G396600	3128.4	-0.606769	0.000245832
3	TraesCS5D02G312000	18.2595	-1.80848	0.000245832
3	TraesCS6A02G149300	20.6114	-1.39493	0.000246207
3	TraesCS4B02G367300	60.6376	-1.37133	0.000246837
3	TraesCS7A02G060700	59.3164	-1.51457	0.000247381
3	TraesCS5D02G015600	213.358	-1.23749	0.000248122
3	TraesCS4B02G386100	207.502	-1.36669	0.000248263
3	TraesCS5D02G311200	379.001	-1.43392	0.00024881
3	TraesCS5B02G476100	3.70857	-2.16699	0.000253104
3	TraesCS6D02G208000	59.3372	-1.024	0.000255265
3	TraesCS5B02G391400	475.49	0.793402	0.000258803
3	TraesCS7B02G250100	528.351	-0.714983	0.000260176
3	TraesCS7A02G229500	9.53593	-2.12507	0.000263364
3	TraesCS1D02G232200	100.617	-1.73816	0.000264006
3	TraesCS5A02G243900	2.2017	-1.99884	0.000274991
3	TraesCS5B02G392700	11.1613	-2.11034	0.000276186
3	TraesCS1D02G177000	91.0981	-1.68278	0.000280464
3	TraesCS5B02G476700	5293.77	-0.962522	0.000280464
3	TraesCS2A02G263700	288.212	-0.965891	0.000281025
3	TraesCS1B02G196900	13.0631	-2.01678	0.00028352
3	TraesCS6D02G296700	343.736	-0.908362	0.000286826
3	TraesCS7A02G375400	1092.61	-0.802875	0.000287689
3	TraesCS3D02G185900	8.45619	-1.92459	0.00029029
3	TraesCS4B02G134100	92.1237	-0.951046	0.00029029
3	TraesCS2B02G538800	43.3255	-2.05247	0.000290925
3	TraesCS2A02G391200	19.7705	-1.78252	0.000295793
3	TraesCS3B02G182400	8.81439	-1.90977	0.000295793
3	TraesCS2D02G178100	629.165	-1.04055	0.000296272
3	TraesCS7D02G528600	1003.47	-0.884058	0.000298567
3	TraesCS6D02G030200	51.9443	-1.81848	0.000299458
3	TraesCS6D02G333000	64.8739	-2.03355	0.000311951
3	TraesCS5D02G289800	5.63387	-2.15295	0.00031231
3	TraesCS6B02G079800	103.21	-1.1632	0.000313771
3	TraesCS3B02G368200	177.431	-0.96008	0.000314214
3	TraesCS6B02G383600	17.0435	-2.07542	0.00031474
3	TraesCS2B02G201100	367.217	-0.862985	0.000317137
3	TraesCS6B02G318600	107.993	-1.12971	0.000317137
3	TraesCS6A02G037400	11.7887	-1.87479	0.000318061
3	TraesCS7A02G035300	7.96972	-2.12679	0.000318061
3	TraesCS2A02G551000	8.74818	-2.15218	0.000318917
3	TraesCS5A02G064600	21.9616	1.60678	0.000321148
3	TraesCS5A02G225100	217.119	-1.69291	0.000321148
3	TraesCS5B02G411700	413.246	-0.823633	0.000321607
3	TraesCS4A02G197800	174.886	-1.30329	0.000328984
3	TraesCS3D02G430400	124.957	-0.793557	0.000329607
3	TraesCS1B02G105700	20.8089	-1.83525	0.000329665
3	TraesCS1A02G240200	54.0935	-1.5022	0.000331598
3	TraesCS5A02G098600	41.399	-1.6181	0.000331598
3	TraesCS6A02G157800	4.52886	-2.03303	0.000331598
3	TraesCS5B02G200100	23.443	-1.64631	0.000332917
3	TraesCS5B02G552600	124.986	-1.12124	0.0003333
3	TraesCS6A02G093900	12.2645	-2.02162	0.000335076
3	TraesCS1D02G350500	11.9	-1.91725	0.000335694
3	TraesCS1B02G441300	17.6212	-1.77071	0.000336203
3	TraesCS1B02G198400	66.3487	-0.912996	0.000337882
3	TraesCS4A02G252000	30.117	-2.14758	0.000337882
3	TraesCS5D02G433100	105.532	-1.08215	0.000337882
3	TraesCS6B02G244900	25.3444	-1.99559	0.000337882
3	TraesCS3B02G261200	127.974	-1.93598	0.000339335
3	TraesCS3D02G338100	14.4101	-2.09634	0.000346397
3	TraesCS3A02G153000	1000.69	-0.877458	0.000347487
3	TraesCS7D02G426200	34.3226	-1.96419	0.000349959
3	TraesCS3B02G589900	182.673	-0.972448	0.00035091
3	TraesCS3B02G153100	75.9201	-1.34749	0.00035497
3	TraesCS3A02G165700	32.3827	-1.79196	0.000365752
3	TraesCS4B02G117200	17.7894	-1.6838	0.000365752
3	TraesCS2B02G413800	349.254	-1.27129	0.000367915
3	TraesCS5B02G486000	2.80376	-1.44936	0.000367915
3	TraesCS3B02G144100	10.5492	-1.74913	0.000373215
3	TraesCS7B02G397000	46.8314	-1.10373	0.000373222
3	TraesCS4D02G298600	919.284	-1.63991	0.000377483
3	TraesCS6A02G292600	37.3237	-1.1174	0.000377483
3	TraesCS2A02G366100	700.424	-1.26136	0.000383858
3	TraesCS7B02G103800	143.509	-1.75066	0.000384749
3	TraesCS4D02G110000	89.9743	-1.85733	0.000387936
3	TraesCS1D02G244700	23.1516	-1.30875	0.000389465
3	TraesCS4D02G142100	265.76	-0.613698	0.000393929
3	TraesCS1B02G353700	54.9963	-1.22969	0.000401536
3	TraesCS4A02G269400	158.577	-1.69198	0.000401536
3	TraesCS6B02G309100	63.9519	-1.0224	0.000401536
3	TraesCS5B02G203600	81.517	-1.35555	0.00040509
3	TraesCS5B02G500000	34.051	-1.26315	0.000406371
3	TraesCS6D02G257500	112.887	-1.43298	0.000406371
3	TraesCS1D02G187200	5.44991	-2.12943	0.000406477
3	TraesCS5B02G182000	34.6592	-1.97047	0.000406477
3	TraesCS4D02G328100	49.7396	-1.38678	0.000410772
3	TraesCS5B02G362000	17.8825	-2.13283	0.000421868
3	TraesCS5B02G068600	102.214	-1.55148	0.000421938
3	TraesCS5D02G095200	18.1314	-1.69413	0.000430474
3	TraesCS5A02G493400	113.759	-1.57019	0.000433023
3	TraesCS1B02G245100	69.592	-0.892375	0.000448512
3	TraesCS6D02G352300	46.5952	-1.44964	0.000448646
3	TraesCS4D02G115400	277.835	-1.31482	0.000450864
3	TraesCS4B02G217300	6.36744	-2.1275	0.000453726
3	TraesCS5D02G451300	1162.01	-1.4946	0.000456441
3	TraesCS5A02G263400	18.0616	-2.09688	0.000458177
3	TraesCS3A02G083700	413.203	-1.4706	0.000460184
3	TraesCS1B02G304800	4.01872	-2.12325	0.000463055
3	TraesCS4A02G274300	262.006	0.532544	0.000465234
3	TraesCS7D02G051500	7.04905	-1.97702	0.000465234
3	TraesCS5D02G227700	34.0791	-1.82534	0.000466424
3	TraesCS2A02G143200	414.117	-1.49586	0.000478489
3	TraesCS5A02G068900	78.8108	-1.29726	0.000481263
3	TraesCS4D02G172800	887.624	-1.03819	0.000481696
3	TraesCS7A02G436400	24.9185	-1.48301	0.000484431
3	TraesCS3A02G143100	1942.48	-1.28081	0.000488266
3	TraesCS7A02G338800	549.3	-0.755099	0.000488266
3	TraesCS2A02G143300	168.533	-1.21494	0.000495948
3	TraesCS2D02G387500	94.8702	-1.79346	0.000495948
3	TraesCS1D02G175100	46.5658	-1.17723	0.000497433
3	TraesCS6B02G258400	42.5621	-2.01603	0.000501393
3	TraesCS6D02G312900	238.831	-0.788806	0.000506657
3	TraesCS7A02G378400	214.993	0.832794	0.00051502
3	TraesCS7B02G128800	39.361	-2.08158	0.000515188
3	TraesCS2D02G531100	20.6034	-2.09336	0.000521816
3	TraesCS1A02G238800	152.875	-1.76818	0.000522074
3	TraesCS3D02G286700	59.4574	-1.14187	0.000522123
3	TraesCS2D02G285700	507	-0.65949	0.000523526
3	TraesCS7B02G288000	429.448	-1.12292	0.000526479
3	TraesCS4A02G148500	38.6138	-1.11964	0.000527209
3	TraesCS7A02G384700	136.859	-0.928509	0.000534165
3	TraesCS4A02G280600	261.421	-0.792305	0.000534633
3	TraesCS5D02G255700	2.80562	-2.08987	0.000534633
3	TraesCS7A02G394300	170.398	-1.46287	0.000534633
3	TraesCS6A02G049200	55.6333	-2.0988	0.000538296
3	TraesCS7D02G239200	555.887	-0.967041	0.000538442
3	TraesCS7D02G477100	46.5384	-1.82068	0.000539604
3	TraesCS7A02G070100	11.4927	-2.08548	0.000539977
3	TraesCS4D02G210900	97.8409	-1.95117	0.000541343
3	TraesCS4A02G030900	81.0823	-0.881357	0.000543204
3	TraesCS5A02G280800	161.208	-1.19253	0.000551441
3	TraesCS3B02G166900	471.618	-1.49441	0.000560129
3	TraesCS4B02G191700	12.0028	-2.09965	0.000569173
3	TraesCS2B02G571800	146.074	-0.555207	0.00056968
3	TraesCS6A02G275600	10.6572	-1.90544	0.000570616
3	TraesCS1D02G240300	32.7648	-1.62348	0.000574057
3	TraesCS1A02G306000	5.33842	-2.09194	0.000574196
3	TraesCS2B02G047900	87.7157	-1.33545	0.000574196
3	TraesCS3D02G039300	540.832	-1.82597	0.000574196
3	TraesCS3D02G287000	95.5998	-1.79907	0.000577858
3	TraesCS3A02G143400	39.0167	-1.41096	0.00058822
3	TraesCS5A02G340500	462.721	-0.9025	0.00058822
3	TraesCS2A02G103400	18.3927	-1.75068	0.00060786
3	TraesCS3D02G276400	260.492	-0.807215	0.000612629
3	TraesCS7A02G421100	8.0226	-2.00304	0.000612629
3	TraesCS2A02G124400	550.573	-1.06731	0.000617326
3	TraesCS6D02G334900	30.8579	-1.51473	0.000617326
3	TraesCS3A02G122000	63.6141	-1.46478	0.000619142
3	TraesCS7A02G490800	22.4679	-1.82475	0.000627422
3	TraesCS7A02G476000	4.11957	-2.02939	0.000628928
3	TraesCS2B02G182300	108.571	-1.70378	0.000629326
3	TraesCS5B02G485500	152.522	-1.18116	0.000631256
3	TraesCS7A02G385000	321.881	-1.24651	0.0006342
3	TraesCS1D02G069800	33.3123	-1.47363	0.0006343
3	TraesCS6A02G118300	91.6994	-1.18741	0.000634737
3	TraesCS3D02G283700	18.4601	-2.03843	0.000637272
3	TraesCS4B02G082400	34.0931	-0.996208	0.00063837
3	TraesCS7A02G268900	405.853	0.501463	0.00064429
3	TraesCS3B02G378600	12.8784	-1.99153	0.000656819
3	TraesCS3D02G524200	154.946	-1.34239	0.000656819
3	TraesCS7B02G296300	70.5286	-1.23556	0.000666198
3	TraesCS1D02G428600	248.71	-1.92856	0.000668697
3	TraesCS7D02G428000	1.75275	-1.76939	0.000670882
3	TraesCS2D02G397600	77.1724	-0.935416	0.000670993
3	TraesCS6A02G243600	451.091	-0.730713	0.000683734
3	TraesCS1B02G393100	8.36941	-1.75761	0.000692526
3	TraesCS6B02G226400	3.06391	-2.03997	0.000692526
3	TraesCS1D02G442400	16.4165	-1.47493	0.000696003
3	TraesCS2B02G057100	3.052	-1.71093	0.000697124
3	TraesCS1D02G386800	693.595	-0.855834	0.000708262
3	TraesCS7B02G262300	30.595	-1.89407	0.000718353
3	TraesCS3D02G342100	21.94	-2.02773	0.000722608
3	TraesCS2B02G048200	12893.7	-1.16766	0.000724395
3	TraesCS3B02G234100	83.2851	-1.53401	0.000727372
3	TraesCS5D02G259700	141.125	-1.0223	0.000731526
3	TraesCS3A02G438000	314.948	-0.675345	0.000735198
3	TraesCS6B02G246500	580.671	-0.956709	0.000743037
3	TraesCS4D02G012600	171.421	-1.39152	0.000743911
3	TraesCS6B02G067200	69.529	-1.2865	0.000746632
3	TraesCS2B02G150900	216.005	-1.24361	0.000764911
3	TraesCS4B02G219500	37.9508	-1.42394	0.0007678
3	TraesCS1D02G263800	77.2554	-1.6575	0.000770333
3	TraesCS3D02G340500	7.78496	-1.86524	0.000770333
3	TraesCS5A02G264900	4.23264	-2.02967	0.000778426
3	TraesCS2A02G143000	27.5674	-1.62922	0.000781423
3	TraesCS3A02G317000	194.441	-0.892991	0.000795834
3	TraesCS4A02G112300	9.73681	-2.05791	0.000795834
3	TraesCS2A02G313900	13.8975	-1.85306	0.000798627
3	TraesCS5D02G249600	85.361	-1.04089	0.000804472
3	TraesCS2B02G168100	115.428	-1.46179	0.000805015
3	TraesCS7B02G081800	4.09618	-2.05151	0.000812798
3	TraesCS2B02G304100	1350.51	-0.995564	0.000820609
3	TraesCS4B02G224000	23.7955	-1.37854	0.000833023
3	TraesCS5B02G103800	56.4854	-1.3385	0.000835887
3	TraesCS7D02G137200	2007.46	-1.70042	0.000835887
3	TraesCS2D02G146500	662.774	-1.30829	0.000841278
3	TraesCS6D02G026500	550.715	-2.04642	0.000851862
3	TraesCS6D02G311400	18.1111	-1.63393	0.000854714
3	TraesCS1A02G085500	69.6466	-1.0564	0.000856478
3	TraesCS1A02G351300	28.6912	-1.70553	0.00086882
3	TraesCS6D02G197600	78.8171	-1.54359	0.000869744
3	TraesCS1A02G330900	115.051	-1.05799	0.000870514
3	TraesCS6B02G296400	1272.46	-1.09407	0.000886545
3	TraesCS2A02G035100	7784.32	-1.22739	0.000900505
3	TraesCS6D02G386000	5.81353	-1.99766	0.000914791
3	TraesCS7A02G528700	267.677	-1.80861	0.000914791
3	TraesCS4B02G360900	97.8728	-1.69284	0.0009278
3	TraesCS4A02G096400	5.96492	-1.91921	0.000932216
3	TraesCS1B02G445100	2.45679	-2.01402	0.000938966
3	TraesCS1B02G198100	77.848	-1.31311	0.000946245
3	TraesCS1B02G296400	13.454	-1.95341	0.000958359
3	TraesCS5A02G427100	103.959	-0.855299	0.000958359
3	TraesCS7D02G066400	8.66605	-1.9915	0.00097272
3	TraesCS5B02G401300	335.072	0.736521	0.000976996
3	TraesCS1B02G369400	516.718	-1.24725	0.000978578
3	TraesCS3B02G053058	13.162	-1.84737	0.00098172
3	TraesCS2B02G101500	3.7851	-2.01369	0.000982272
3	TraesCS2D02G292300	45.7861	-1.51	0.000982272
3	TraesCS5D02G399900	411.609	-1.16828	0.000989053
3	TraesCS2B02G587100	177.601	-1.27339	0.000991789
3	TraesCS7B02G345700	714.817	-1.04283	0.00100003
3	TraesCS6D02G349200	55.2424	-1.28608	0.00100062
3	TraesCS2A02G122900	36.0938	-1.53728	0.00101568
3	TraesCS4B02G355800	220.127	-0.62063	0.00102874
3	TraesCS1D02G356800	90.8165	-1.32813	0.00103382
3	TraesCS4D02G006200	910.887	-1.01737	0.00105519
3	TraesCS1D02G408500	16.2813	-1.66253	0.00106356
3	TraesCS7A02G134100	60.059	-1.83879	0.00106356
3	TraesCS7B02G405000	6.72011	-1.90668	0.00106365
3	TraesCS6D02G137300	18.0544	-1.54583	0.00106551
3	TraesCS1B02G046200	36.3541	-1.16227	0.00107012
3	TraesCS7A02G334200	424.721	-1.21942	0.00107012
3	TraesCS7D02G432700	252.319	-1.01401	0.00107745
3	TraesCS7B02G287200	133.778	-1.10408	0.00108313
3	TraesCS7D02G053100	13.5721	2.01441	0.00108958
3	TraesCS2B02G077700	32.4914	-1.96881	0.00109092
3	TraesCS2D02G162600	90.5828	-1.62508	0.00110531
3	TraesCS4B02G138900	318.967	-0.84675	0.00110635
3	TraesCS7A02G478100	429.942	0.541496	0.0011078
3	TraesCS5A02G251800	29.8436	-1.47723	0.00111795
3	TraesCS6A02G289900	50.9102	-1.26166	0.00111795
3	TraesCS5D02G404600	348.999	-1.26986	0.00112131
3	TraesCS7D02G521200	109.001	-1.0389	0.00112131
3	TraesCSU02G129700	1177.34	-0.89227	0.00112131
3	TraesCS5B02G070300	2.13133	-2.00466	0.00112323
3	TraesCS4A02G445100	3.79725	-1.98076	0.0011389
3	TraesCS6B02G286100	80.507	-1.09582	0.0011389
3	TraesCS6D02G393900	215.091	-0.543525	0.00114952
3	TraesCS3A02G128900	40.2872	-0.994852	0.00116083
3	TraesCS5D02G397100	6.60403	-1.75156	0.00116273
3	TraesCS1D02G050000	139.317	-1.62792	0.0011658
3	TraesCS7D02G249800	67.0773	-1.74513	0.0011658
3	TraesCS5A02G168200	79.3582	-1.21686	0.0011756
3	TraesCS5D02G207500	55.3816	-1.2954	0.0011756
3	TraesCS4D02G018000	126.843	-0.947894	0.00117569
3	TraesCS1A02G107900	101.667	-0.67718	0.0011776
3	TraesCS6D02G043000	393.454	-1.31005	0.0011776
3	TraesCS7D02G154700	142.38	-1.23768	0.00118147
3	TraesCS1A02G189200	7.16826	-1.98952	0.00121147
3	TraesCSU02G154900	18.8955	-1.50132	0.00121147
3	TraesCS4B02G342900	246.158	-1.36518	0.00121625
3	TraesCS6A02G222900	62.0382	-1.83067	0.00122255
3	TraesCS5A02G171500	161.633	-0.757989	0.00123324
3	TraesCS3A02G123700	17.5563	-1.6479	0.00124401
3	TraesCS7D02G146300	1434.6	-0.986573	0.00124472
3	TraesCS5D02G405100	2.86454	-1.91025	0.00124482
3	TraesCS6D02G344900	1093.11	-1.07179	0.00124482
3	TraesCS6D02G247900	568.114	-1.12342	0.00125274
3	TraesCS6D02G221600	108.479	-1.03478	0.00125798
3	TraesCS7D02G413500	151.785	-1.51333	0.00128014
3	TraesCS1B02G361200	87.0958	-1.50011	0.00128428
3	TraesCS4D02G201800	69.5292	-1.90187	0.0012869
3	TraesCS6D02G371900	466.911	-0.697943	0.0012869
3	TraesCS4D02G300000	17.5199	-1.51045	0.0012883
3	TraesCS4D02G060200	283.511	-1.03992	0.00129724
3	TraesCS7B02G357200	124.275	-0.798121	0.00129771
3	TraesCS2B02G275100	1385.2	-1.12707	0.0013001
3	TraesCS2D02G372600	167.053	-0.978	0.0013001
3	TraesCS3B02G380000	117.667	-0.785997	0.00131234
3	TraesCS5D02G210200	236.066	-1.29834	0.00132264
3	TraesCS7D02G370700	281.766	-1.00099	0.00133722
3	TraesCS5A02G172900	87.8333	-1.39659	0.0013421
3	TraesCS5D02G090700	512.687	-1.34508	0.00134267
3	TraesCS5D02G126700	225.594	-1.92745	0.00135388
3	TraesCS4A02G016700	299.172	-1.05605	0.0013657
3	TraesCS6D02G248900	48.5695	-0.911975	0.00137981
3	TraesCS1D02G144400	372.728	-1.8473	0.00139092
3	TraesCS7D02G409600	337.238	-0.684826	0.00139433
3	TraesCS4B02G340500	32.9261	-1.01985	0.00140654
3	TraesCS4B02G102500	386.215	-0.991175	0.00140965
3	TraesCS3B02G006300	74.7418	-1.15852	0.00141042
3	TraesCS1A02G295800	3.89822	-1.9834	0.00141821
3	TraesCS2D02G405800	2.2616	-1.91613	0.00144687
3	TraesCS2A02G403600	39.3423	-1.14192	0.00145558
3	TraesCS5D02G190400	9.77455	-1.85782	0.00145558
3	TraesCS3A02G260800	32.7611	-1.62493	0.00145618
3	TraesCS3B02G009600	2.82876	-1.59319	0.00146008
3	TraesCS4D02G029900	235.45	-0.781887	0.00146252
3	TraesCS3B02G158500	578.039	-0.787019	0.00146287
3	TraesCS5D02G034200	56.5801	-1.51109	0.00146605
3	TraesCS1D02G365400	632.333	-0.804443	0.001467
3	TraesCS6D02G333100	26.0744	-1.98083	0.001467
3	TraesCS3A02G132700	1082.34	-1.21603	0.00146899
3	TraesCS2B02G407800	84.0473	-1.7533	0.00148948
3	TraesCS1D02G374500	21.7201	-1.75522	0.00149118
3	TraesCS2D02G557300	690.878	-1.42902	0.00149768
3	TraesCS2B02G097300	1735.89	0.354719	0.0015121
3	TraesCS2B02G130300	10394.7	-1.27782	0.00151766
3	TraesCS6A02G000900	281.839	-1.07752	0.00152358
3	TraesCS2A02G475800	10.0595	-1.92255	0.00153185
3	TraesCS4A02G213300	341.98	-1.10368	0.00154859
3	TraesCS7A02G244400	507.397	-1.537	0.00155774
3	TraesCS6B02G354100	81.5869	-1.34986	0.00156749
3	TraesCS3B02G189800	755.51	-1.05365	0.00157231
3	TraesCS2D02G562500	448.689	-0.983698	0.00157241
3	TraesCS2D02G231100	1980.53	-0.821811	0.00160084
3	TraesCS1D02G237200	19.0131	-1.92142	0.00161451
3	TraesCS3D02G282700	40.0522	-1.27086	0.00161899
3	TraesCS7B02G082600	9.90967	-1.62817	0.00162125
3	TraesCS5A02G248100	23.0324	-1.64621	0.00162603
3	TraesCS7D02G110800	36.4414	-1.24297	0.00162853
3	TraesCS4A02G146100	6.86479	-1.73885	0.0016339
3	TraesCS3A02G346900	7.52702	-1.59184	0.00163545
3	TraesCS5A02G373700	10.0571	-1.6477	0.00163545
3	TraesCS5A02G443900	878.58	-1.30701	0.00163821
3	TraesCS6A02G294000	3.12238	-1.72911	0.00163944
3	TraesCS6B02G387500	706.293	-0.679061	0.00163987
3	TraesCS7A02G478700	119.249	-1.53892	0.00164064
3	TraesCS7D02G311300	2264.34	-1.31464	0.00164214
3	TraesCS5B02G229000	8.65985	-1.63572	0.00165409
3	TraesCS2B02G178500	94.0485	-1.04755	0.00166376
3	TraesCS5A02G403600	12.8946	-1.92327	0.00166376
3	TraesCS7B02G170700	28.4833	-1.44814	0.00166376
3	TraesCS3B02G393300	11.3144	-1.66371	0.00167687
3	TraesCS4B02G184400	951.559	-0.838448	0.00169057
3	TraesCS4A02G406400	110.254	-1.34638	0.00170151
3	TraesCS3A02G287100	9.56829	-1.54837	0.00172118
3	TraesCS5D02G014800	270.797	-0.656663	0.00172738
3	TraesCS5B02G196200	137.322	-0.85601	0.0017367
3	TraesCS3B02G154500	24.5503	-1.4629	0.00174459
3	TraesCS7B02G077600	736.084	-0.709582	0.0017821
3	TraesCS5A02G444300	15.4283	-1.56256	0.00178821
3	TraesCS7D02G476700	113.849	-0.923723	0.00178821
3	TraesCS2B02G186700	54.6088	-1.04466	0.00179229
3	TraesCS3B02G584500	694.136	0.506245	0.0017942
3	TraesCS3D02G528500	237.773	-0.891587	0.0017942
3	TraesCS7B02G342300	447.626	-1.05613	0.0017942
3	TraesCS7D02G349500	250.542	-0.965432	0.00179975
3	TraesCS2D02G257300	15.7378	-1.73095	0.00180048
3	TraesCS7D02G178100	2.70374	-1.79833	0.00180744
3	TraesCS5B02G391300	182.955	-1.17394	0.00183997
3	TraesCS6D02G294900	4.01445	-1.94832	0.00184041
3	TraesCS1A02G354800	4.62064	-1.93391	0.00184922
3	TraesCS6D02G045000	12.4409	-1.62122	0.00185419
3	TraesCS7B02G139300	56.8933	-1.66567	0.00188008
3	TraesCS3B02G123100	40.5886	-1.32114	0.00189861
3	TraesCS6A02G068500	47.4005	-1.02507	0.00190357
3	TraesCS1D02G064000	33.0997	-1.19713	0.00190902
3	TraesCS2A02G000600	266.917	-1.00543	0.00190902
3	TraesCS3A02G334400	8.68298	-1.87837	0.00192298
3	TraesCS2D02G224900	476.256	-0.815502	0.00193127
3	TraesCS4D02G099100	293.632	-1.05835	0.00193511
3	TraesCS6B02G444900	9.68783	-1.63492	0.00193545
3	TraesCS4A02G062600	93.3036	-1.71792	0.00195658
3	TraesCS5B02G264500	11.1642	-1.47481	0.00196885
3	TraesCS4B02G067300	797.056	-1.19889	0.00198285
3	TraesCS1B02G228500	692.084	-0.691351	0.00198953
3	TraesCS4A02G098600	7.27056	-1.89094	0.0019962
3	TraesCS2A02G423700	538.964	-0.615796	0.00200011
3	TraesCS4B02G399400	46.3366	-1.07867	0.00201324
3	TraesCS5D02G016800	35.2582	-1.3829	0.00202715
3	TraesCS2A02G525900	11.3047	-1.37916	0.00202934
3	TraesCS5D02G394300	258.555	-1.45282	0.00202934
3	TraesCS7D02G014000	114.34	-0.630855	0.00205229
3	TraesCS5A02G222700	1115.83	-1.04014	0.00206521
3	TraesCS5A02G230500	25.6502	-1.07909	0.00206824
3	TraesCS5A02G464900	3655.51	-0.817409	0.00206824
3	TraesCS4A02G266400	1561.62	0.258483	0.00207218
3	TraesCS6D02G243200	26.0507	-1.55864	0.00207631
3	TraesCS2A02G386400	267.245	-1.4987	0.00208301
3	TraesCS2B02G210200	57.5292	-1.17339	0.00208301
3	TraesCS7B02G135000	50.9707	-1.10854	0.00212627
3	TraesCS1D02G422000	26.7024	-1.66002	0.00212938
3	TraesCS3B02G093100	1723.3	-1.02336	0.00212938
3	TraesCS3B02G536600	56.4804	-1.85721	0.00212938
3	TraesCS3A02G392800	1372.48	-1.02822	0.00212945
3	TraesCS6D02G162900	85.9874	-1.62698	0.0021546
3	TraesCS5A02G065200	23.3147	-1.26391	0.00218189
3	TraesCS6B02G284300	92.5723	-1.88814	0.00218189
3	TraesCS1B02G041928	34.7359	-1.91582	0.00220242
3	TraesCS7D02G064300	27.0228	-1.84781	0.00220393
3	TraesCS5A02G082700	11.9931	-1.43482	0.00221076
3	TraesCS6B02G300300	142.255	-0.538047	0.00222197
3	TraesCS3B02G151200	27.5763	-1.5233	0.0022377
3	TraesCS4A02G453405	3.94311	-1.25003	0.00224703
3	TraesCS4A02G358200	30.5795	-1.39745	0.00225082
3	TraesCS1B02G060900	102.648	-0.734356	0.00226098
3	TraesCS7A02G496600	68.4277	-1.37674	0.00226132
3	TraesCS1D02G317211	102.57	-1.89128	0.00227271
3	TraesCS1A02G251900	60.9737	-1.60284	0.00227355
3	TraesCS3A02G382600	71.2627	-0.994286	0.00227949
3	TraesCS7D02G303700	36.4201	-1.15266	0.00227949
3	TraesCS2B02G299900	169.042	-1.32362	0.00228878
3	TraesCS4D02G207200	13.8233	-1.5673	0.00229726
3	TraesCS6D02G255700	3.92196	-1.85525	0.00230084
3	TraesCS1A02G188000	127.169	-1.43853	0.00231398
3	TraesCS6D02G298400	254.647	0.546641	0.00233589
3	TraesCS4B02G345600	395.257	-0.746088	0.00237519
3	TraesCS6B02G089400	341.164	-1.30608	0.00238413
3	TraesCS4A02G303500	264.914	-0.680558	0.00238827
3	TraesCS3D02G334200	81.3979	-1.43787	0.00239568
3	TraesCS6D02G082600	1079.74	-1.12721	0.00240811
3	TraesCSU02G108300	19.9658	-1.84929	0.00241857
3	TraesCS5B02G408300	56.102	-1.85261	0.00242165
3	TraesCS3A02G376300	51.5006	0.798588	0.00242179
3	TraesCS5D02G489000	155.223	-1.23205	0.00242723
3	TraesCS7B02G455300	205.349	-1.33635	0.00245127
3	TraesCS3A02G153500	1278.45	-0.708429	0.00249952
3	TraesCS3B02G270700	21.9532	-1.76555	0.00249952
3	TraesCS4B02G122100	11.5421	-1.53952	0.00249952
3	TraesCS1A02G083300	59.7751	-1.09327	0.00250146
3	TraesCS3D02G447700	169.047	-0.937273	0.00250146
3	TraesCS4B02G156500	296.773	-1.44979	0.00250146
3	TraesCS6D02G222600	68.4889	-1.82733	0.00250147
3	TraesCS6A02G280400	86.9809	-0.684559	0.00250579
3	TraesCS3B02G349000	341.732	0.427598	0.00251011
3	TraesCS3B02G384900	26.233	-1.9089	0.00251011
3	TraesCS5D02G394400	70.4578	-1.40608	0.002516
3	TraesCS1D02G380800	5.55909	-1.81635	0.00253711
3	TraesCS3A02G024200	903.253	-0.774821	0.00255421
3	TraesCS1A02G311300	22.3918	-1.06867	0.00257494
3	TraesCS5A02G520700	45.344	-1.5851	0.00257494
3	TraesCS7A02G254800	16.1594	-1.55806	0.00257494
3	TraesCS4A02G284100	222.646	-0.597554	0.00258075
3	TraesCS1D02G212800	108.135	-0.887772	0.00260374
3	TraesCS5A02G225300	418.604	-1.61179	0.00260374
3	TraesCS4A02G025500	134.189	-1.36431	0.00260821
3	TraesCS4D02G020000	9.86019	-1.59724	0.0027163
3	TraesCS5D02G331900	392.985	0.650545	0.00272016
3	TraesCS3A02G283800	71.8132	-1.77345	0.00272773
3	TraesCS4B02G053700	24.6104	-1.45652	0.00272773
3	TraesCS7B02G181500	171.563	0.752209	0.0027317
3	TraesCS7D02G278700	9.1052	-1.85294	0.00273717
3	TraesCS1D02G349900	140.577	-1.45449	0.00273727
3	TraesCS3A02G237800	26.0984	-1.89699	0.00274932
3	TraesCS5B02G245600	14.1603	-1.71585	0.00274932
3	TraesCS1A02G191800	567.866	-1.31171	0.00278861
3	TraesCS6B02G279200	134.47	-0.86338	0.00282544
3	TraesCS1A02G409700	142.857	-1.06283	0.00287805
3	TraesCS5A02G554300	39.1054	-1.88932	0.00287805
3	TraesCS5B02G191900	136.564	-0.838443	0.00288604
3	TraesCS4A02G204600	203.12	-0.977432	0.00289083
3	TraesCS5D02G325100	11.9147	-1.56781	0.00291238
3	TraesCS2A02G266800	39.8712	-1.74514	0.00292895
3	TraesCS4D02G192900	17.1948	-1.88416	0.00303374
3	TraesCS2B02G446300	22.9775	-1.43002	0.00304691
3	TraesCS5B02G300200	819.049	-0.833478	0.00304691
3	TraesCS7D02G344700	918.828	-1.07914	0.00304691
3	TraesCS6D02G177500	560.498	-0.438576	0.00306298
3	TraesCS7D02G228900	19.3792	-1.51817	0.00307134
3	TraesCS2B02G216200	404.235	-0.795045	0.00307296
3	TraesCS5A02G010800	210.953	-0.741672	0.00307741
3	TraesCS3B02G472800	241.456	-1.36486	0.00307816
3	TraesCS1A02G215300	7.29944	-1.71482	0.00308258
3	TraesCS4D02G111900	1645.02	-1.06789	0.00308381
3	TraesCS2B02G259800	66.0668	-0.915025	0.00309628
3	TraesCS3A02G289700	224.025	-1.19767	0.00309732
3	TraesCS1B02G380700	11.7541	-1.59563	0.00309753
3	TraesCS7B02G434700	309.609	0.476403	0.00310332
3	TraesCS7D02G403200	811.713	-0.717563	0.00310526
3	TraesCS4B02G341800	54.0697	-1.16969	0.00312143
3	TraesCS6B02G395000	630.515	-1.0323	0.00313738
3	TraesCS4B02G015800	132.536	-1.43213	0.00318386
3	TraesCS1B02G011471	3.41916	-1.78105	0.00320777
3	TraesCS3D02G252000	877.694	0.370795	0.00320777
3	TraesCS7D02G351900	72.3618	-1.20168	0.00321123
3	TraesCS2A02G230500	4.74475	-1.79343	0.00321662
3	TraesCS1B02G223400	87.0309	-0.996524	0.0032189
3	TraesCS5A02G314700	484.078	-0.922112	0.0032189
3	TraesCS7D02G346000	551.542	-0.678445	0.0032189
3	TraesCS7A02G170600	18.4125	-1.52894	0.00324674
3	TraesCS6D02G274900	3.94105	-1.84017	0.00326984
3	TraesCS4D02G122600	25.4267	1.83653	0.00328735
3	TraesCS4D02G156100	253.426	-1.53274	0.00328735
3	TraesCS1D02G251700	11.8414	-1.77249	0.00331047
3	TraesCS7A02G051000	558.416	-0.429863	0.00332213
3	TraesCS7D02G451500	917.669	0.982011	0.003326
3	TraesCS2B02G438400	297.752	0.425562	0.00333472
3	TraesCS2D02G370500	3.67254	-1.86442	0.00333988
3	TraesCS4A02G094600	95.9194	-1.12257	0.00337957
3	TraesCS6A02G301100	10.9289	-1.82666	0.00337957
3	TraesCS4B02G326900	87.1209	-0.927904	0.00339126
3	TraesCS7D02G265000	13.2304	-1.84242	0.00339126
3	TraesCS2B02G407600	395.33	-1.43965	0.00339502
3	TraesCS5A02G512000	187.69	-1.35915	0.00345946
3	TraesCS7D02G208000	4.30101	-1.79925	0.00346276
3	TraesCSU02G156100	37.6423	0.904537	0.00346276
3	TraesCS3D02G388100	170.805	-0.855601	0.00346888
3	TraesCS2A02G426000	16.9775	-1.6557	0.00347873
3	TraesCS1A02G352500	343.754	-0.910306	0.00348004
3	TraesCS3B02G356500	337.014	-1.7564	0.00348004
3	TraesCS6D02G123200	194.695	-0.828357	0.003481
3	TraesCS2B02G299700	221.417	-1.13515	0.00348773
3	TraesCS3D02G425300	151.272	-1.05391	0.00350557
3	TraesCS3A02G283700	6.19032	-1.86074	0.00350896
3	TraesCS5B02G233000	100.842	-0.786849	0.00352393
3	TraesCS1A02G338700	86.5463	-1.43443	0.00358954
3	TraesCS7B02G077300	87.9287	-1.06495	0.00359163
3	TraesCS2B02G180400	120.607	-0.899207	0.00359945
3	TraesCS7D02G396900	41.0763	-1.06867	0.00359945
3	TraesCSU02G012300	65.0328	-1.0531	0.00360522
3	TraesCS4A02G328600	3592.53	-0.906259	0.0036107
3	TraesCS6B02G110200	496.821	-1.2152	0.00361794
3	TraesCS5B02G400100	157.028	-1.14769	0.00362572
3	TraesCS6A02G302700	2.88352	-1.83944	0.00363301
3	TraesCS3D02G254700	188.501	-1.42917	0.00364021
3	TraesCS2B02G443300	440.384	-0.579287	0.00365751
3	TraesCS7D02G165300	98.0389	-1.65244	0.00365751
3	TraesCS2B02G411400	478.699	-0.721948	0.00366804
3	TraesCS3D02G430300	88.8835	-0.861649	0.00372912
3	TraesCS7B02G305900	9.53577	-1.66488	0.00373608
3	TraesCS1B02G455700	28.2837	-1.28371	0.00375081
3	TraesCS4A02G247600	787.471	-1.16703	0.00378128
3	TraesCS5A02G088000	3.73051	-1.76441	0.00382876
3	TraesCS7B02G094400	2130.98	-1.07867	0.00382876
3	TraesCS2D02G168900	53.2776	1.72456	0.0039332
3	TraesCS7D02G402100	16.5179	-1.12694	0.00394064
3	TraesCS1D02G427900	133.76	-1.13899	0.00396131
3	TraesCS6A02G365700	18.5302	-1.3749	0.00397418
3	TraesCS4A02G417300	161.499	-0.660555	0.00400826
3	TraesCS2B02G091800	377.871	-0.478305	0.00404283
3	TraesCS5B02G083300	573.524	-1.24299	0.00405023
3	TraesCS7A02G435700	191.812	-1.51999	0.00405259
3	TraesCS5D02G249400	211.478	-0.879181	0.00405412
3	TraesCS1D02G417000	148.308	-0.93632	0.00405714
3	TraesCS4D02G014300	91.653	-1.67648	0.00406114
3	TraesCS4D02G333800	28.7408	-1.27414	0.00406114
3	TraesCS1D02G214000	9.64063	-1.63561	0.00406169
3	TraesCS5D02G396300	488.024	0.924532	0.00406915
3	TraesCS5D02G268100	108.559	-1.1736	0.00407548
3	TraesCS7A02G137000	3235.48	-1.44367	0.00409459
3	TraesCS5A02G060800	692.102	0.53827	0.00410167
3	TraesCS7A02G537100	439.084	-1.4224	0.00410525
3	TraesCS3D02G221400	251.407	-1.63114	0.0041697
3	TraesCS1A02G019000	2228.05	-0.315532	0.00417097
3	TraesCS3A02G469000	47.3868	-0.836627	0.00418211
3	TraesCS4D02G206600	12.6063	-1.733	0.00418211
3	TraesCS6D02G121900	26.6253	1.80249	0.00423499
3	TraesCS4B02G235400	10.4138	-1.79742	0.0042477
3	TraesCS5B02G304800	99.3787	-1.79248	0.00426373
3	TraesCS7A02G240300	125.374	-1.21784	0.00429144
3	TraesCS2D02G527800	289.856	-1.08012	0.00433566
3	TraesCS6B02G159600	106.72	-1.14582	0.00433566
3	TraesCS7D02G348400	10.9682	-1.51658	0.0043379
3	TraesCS2A02G539900	7.05801	-1.61149	0.00436738
3	TraesCSU02G019000	126.11	-1.41264	0.00436738
3	TraesCS7D02G189400	12.6584	-1.75265	0.00438809
3	TraesCS5D02G364900	810.737	-0.570703	0.00439143
3	TraesCS7B02G147700	37.1473	-0.977731	0.00439143
3	TraesCS6B02G293000	35.4894	-0.837909	0.00440656
3	TraesCS7D02G253100	350.008	-0.619144	0.00441402
3	TraesCS6D02G161300	57.2196	-1.04619	0.00443921
3	TraesCS3D02G115300	5.79842	-1.68833	0.00446666
3	TraesCS4A02G421500	1976.72	-0.601895	0.00446666
3	TraesCSU02G149938	26.0196	-1.80398	0.00449295
3	TraesCS1A02G151000	226.339	-0.889002	0.0044954
3	TraesCS2B02G391400	2.31565	-1.3918	0.0044954
3	TraesCS3B02G289500	17.2444	-1.47367	0.00451599
3	TraesCS1A02G381100	15.8658	-1.33745	0.00451747
3	TraesCS5D02G204700	77.1168	-1.74376	0.00451747
3	TraesCS1B02G055900	87.7384	-0.828787	0.00456153
3	TraesCS2B02G292600	17.2656	-1.45721	0.00456153
3	TraesCS5D02G451200	331.292	-1.40035	0.00457577
3	TraesCS6A02G296800	305.615	-0.844775	0.00457577
3	TraesCS7D02G381000	33.4887	-1.29944	0.00457577
3	TraesCS6A02G323400	82.4469	-0.868517	0.00463527
3	TraesCS1D02G155400	314.709	-1.58521	0.00466986
3	TraesCS2B02G020300	19.1773	-1.15084	0.00466986
3	TraesCS5B02G554500	25.1968	-1.30996	0.00466986
3	TraesCS6A02G292000	81.5989	-1.25051	0.00466986
3	TraesCS6B02G032400	9.58148	-1.69198	0.00466986
3	TraesCSU02G118100	419.603	-1.24895	0.00466986
3	TraesCS4A02G367400	440.911	-0.792115	0.0046753
3	TraesCS1A02G229800	140.083	-1.38335	0.00468358
3	TraesCS3B02G522100	4.50532	1.78528	0.00468358
3	TraesCS4B02G015900	262.094	-0.904597	0.00470961
3	TraesCS3A02G363700	1419.29	-1.81198	0.00471571
3	TraesCS5D02G174900	150.394	-0.578357	0.00472687
3	TraesCS7B02G058500	32.0007	-1.42083	0.00475317
3	TraesCS6A02G333700	153.805	-0.636094	0.0047838
3	TraesCS6D02G280600	3.99276	-1.81482	0.00478512
3	TraesCS7D02G180700	19.2143	-1.7905	0.00478708
3	TraesCS5A02G092000	1179.56	-0.843885	0.00478865
3	TraesCS7D02G492300	344.589	-0.744385	0.00481924
3	TraesCS2D02G075500	272.74	-0.544383	0.00481981
3	TraesCS5B02G170300	11.107	-1.39755	0.00481981
3	TraesCS6D02G255900	10.3982	-1.52995	0.00481981
3	TraesCS3D02G283600	11.0675	-1.81728	0.00482688
3	TraesCS4D02G169800	205.078	-1.45931	0.00482688
3	TraesCS1A02G372900	2.33593	-1.40851	0.00483698
3	TraesCS3B02G293600	75.6734	-0.747989	0.00485044
3	TraesCS4A02G134100	832.598	-1.03184	0.0048625
3	TraesCS1D02G163200	89.0758	-0.639892	0.00488821
3	TraesCS2A02G295700	22.7057	-1.23949	0.00488898
3	TraesCS3B02G161700	68.8679	-0.975815	0.00489694
3	TraesCS1D02G116800	40.813	-1.71755	0.00490176
3	TraesCS7B02G381400	80.2973	-1.46643	0.0049053
3	TraesCS7B02G239500	38.9023	-1.22256	0.00491568
3	TraesCS6D02G134600	55.5041	-1.31111	0.00492157
3	TraesCS4A02G107600	3735.9	0.37725	0.00492817
3	TraesCS4D02G047800	1178.91	0.318801	0.00492817
3	TraesCS2B02G189100	113.08	-1.30274	0.00495101
3	TraesCS7A02G206600	23.6283	-1.37007	0.00495691
3	TraesCS7D02G101800	884.385	0.487034	0.00495691
3	TraesCS3B02G191200	316.924	-0.406378	0.00497832
3	TraesCS4B02G051000	170.172	-0.884007	0.00497832
3	TraesCS4D02G320600	442.436	-0.382337	0.00497832
3	TraesCS3D02G095100	409.165	-1.18074	0.00503181
3	TraesCS6B02G093900	73.6156	-1.21042	0.00505038
3	TraesCS6B02G146500	38.5285	-1.01035	0.00505038
3	TraesCS3D02G298300	467.896	-0.756853	0.00507708
3	TraesCS1B02G164000	525.42	-1.64805	0.00508212
3	TraesCS1D02G330600	593.835	-0.938802	0.00508212
3	TraesCS2D02G529100	148.004	-0.552295	0.00508212
3	TraesCS5D02G146300	29.8212	-0.953529	0.00508212
3	TraesCS2D02G359700	156.106	-0.812728	0.00508765
3	TraesCS5A02G486200	64.1912	-1.05496	0.00508765
3	TraesCS2D02G424100	61.1237	-0.98621	0.00509569
3	TraesCS2A02G340900	100.352	-0.950926	0.00510142
3	TraesCS7D02G030800	91.3523	1.79869	0.00510989
3	TraesCS1D02G195400	30.2902	-1.75493	0.00512636
3	TraesCS1D02G317300	26.9154	-1.51919	0.0051572
3	TraesCS5A02G468800	435.116	-0.612333	0.0051572
3	TraesCS6A02G385400	963.148	-1.22452	0.0051572
3	TraesCS5A02G115300	334.323	0.470513	0.00517828
3	TraesCS1D02G414800	2.17353	-1.78567	0.00518933
3	TraesCS5A02G227100	25.8183	-1.46518	0.00524894
3	TraesCS2B02G421800	264.46	-0.52918	0.00526053
3	TraesCS4B02G043100	1313.17	-0.854026	0.0052637
3	TraesCS5D02G328300	2839.09	0.496254	0.00528569
3	TraesCS7A02G156900	87.7305	-1.72484	0.00528569
3	TraesCS1A02G189300	8.97012	-1.77388	0.00534739
3	TraesCS4D02G300200	69.8257	-0.859385	0.00535772
3	TraesCS5B02G516200	33.6721	-1.0394	0.00538914
3	TraesCS2A02G379600	11.6662	-1.42011	0.0054012
3	TraesCS3D02G130200	836.726	-0.868601	0.00540529
3	TraesCS1B02G258700	28.0984	-1.07851	0.005413
3	TraesCS5D02G321000	315.28	-0.999818	0.00545479
3	TraesCS5A02G437300	74.5408	-1.55472	0.00546971
3	TraesCS6B02G189100	108.312	-1.56117	0.00546971
3	TraesCS7A02G181900	120.737	-0.779512	0.00547081
3	TraesCS1D02G414700	118.795	-1.61608	0.00551627
3	TraesCS3A02G321900	10968.6	-1.02916	0.00551627
3	TraesCS6D02G269000	54.4669	-1.16128	0.00551627
3	TraesCS7B02G067000	5.36979	-1.59973	0.00551627
3	TraesCS3B02G154300	7.53857	-1.67833	0.00552479
3	TraesCS3B02G040800	111.772	-1.56295	0.00553723
3	TraesCS2D02G327700	12.0635	-1.78161	0.00554739
3	TraesCS1D02G204700	78.4417	-0.981264	0.00556011
3	TraesCS1A02G283100	36.7347	-1.53274	0.0055696
3	TraesCS3B02G130500	3.78393	-1.77907	0.0055696
3	TraesCS7D02G367700	27.7566	-1.5643	0.00561913
3	TraesCS2A02G103500	1143.94	0.490872	0.00566632
3	TraesCS5D02G515700	188.236	-1.42098	0.00566756
3	TraesCS5A02G102500	548.986	-0.688427	0.00567448
3	TraesCS2A02G083300	2715.9	0.330505	0.00568575
3	TraesCS3B02G013100	198.918	-1.11176	0.00568575
3	TraesCS7A02G422200	133.543	-1.06232	0.00568575
3	TraesCS1B02G261000	119.561	-1.03373	0.00568813
3	TraesCS4D02G187900	47.4078	-1.09626	0.00568813
3	TraesCS5B02G176200	345.838	-0.521393	0.00568813
3	TraesCS5B02G266200	141.62	-1.18201	0.00568813
3	TraesCS6B02G222400	256.969	0.491893	0.00568813
3	TraesCS7B02G010400	347.826	-1.66039	0.00568813
3	TraesCS2D02G432700	44.5266	-1.56667	0.00576569
3	TraesCS3A02G056100	465.688	-0.567887	0.00576569
3	TraesCS6B02G209200	6.80631	-1.61374	0.00576874
3	TraesCS2D02G221600	10.9546	-1.58099	0.00578466
3	TraesCS4D02G335500	39.6391	-1.28916	0.00582096
3	TraesCS3B02G277900	173.949	-1.61712	0.00584211
3	TraesCS7B02G358000	182.183	0.679976	0.00584753
3	TraesCS7D02G061500	757.85	-0.762323	0.00585412
3	TraesCS5D02G243100	327.309	-0.538525	0.00585785
3	TraesCS3A02G231900	395.328	-1.20318	0.00590732
3	TraesCS6B02G177200	45.1639	-1.60312	0.00594505
3	TraesCS4A02G107000	33.0763	-1.43699	0.00594519
3	TraesCS7D02G345600	18.748	-1.77234	0.00595856
3	TraesCS1A02G411200	1.98673	-1.5799	0.00599171
3	TraesCS4A02G225100	3048.82	-1.03667	0.00599171
3	TraesCS2A02G225200	2833.2	-0.773861	0.0059979
3	TraesCS2A02G313400	83.1699	-1.15983	0.00602425
3	TraesCS7D02G511300	42.8849	-1.10298	0.00608564
3	TraesCS1B02G296300	591.523	-0.931837	0.00611084
3	TraesCS7A02G385300	203.493	-1.09382	0.00613498
3	TraesCS5B02G446800	15.6533	-1.31901	0.00614333
3	TraesCS4B02G204500	10127.6	-0.902056	0.00615835
3	TraesCS1A02G091200	119.997	0.603053	0.00619805
3	TraesCS4B02G290500	620.144	-1.24675	0.00620644
3	TraesCS3A02G217400	4.74143	-1.66746	0.00620984
3	TraesCS1A02G268600	645.557	-1.06965	0.00622893
3	TraesCS2B02G272900	124.197	-1.73092	0.00624208
3	TraesCS3D02G249900	8.26997	-1.56657	0.00624304
3	TraesCS7B02G104400	818.778	-0.584645	0.00624304
3	TraesCS4D02G040400	205.064	-1.24703	0.00624435
3	TraesCS7D02G106100	159.452	0.907268	0.00627452
3	TraesCS1B02G255700	9.20522	-1.50331	0.00628413
3	TraesCS5B02G209300	47.0806	-0.988514	0.00634882
3	TraesCS6D02G192700	35.3413	-1.195	0.00637698
3	TraesCS4A02G217200	64.6466	-0.800994	0.00637784
3	TraesCS2D02G007100	995.14	0.486852	0.006379
3	TraesCS5A02G177700	530.431	-0.65229	0.00638219
3	TraesCS3D02G289500	401.092	-1.10061	0.00639377
3	TraesCS5B02G505300	19.6909	-1.28733	0.00642954
3	TraesCS1D02G127600	13.2064	-1.51365	0.00645567
3	TraesCS2A02G400000	95.18	-0.716441	0.00650499
3	TraesCS7D02G456400	6.45537	-1.76361	0.00650499
3	TraesCS1D02G245600	128.699	-1.00384	0.00651464
3	TraesCS3B02G160000	17.2296	-1.37738	0.00651464
3	TraesCS5B02G084500	590.592	-1.00754	0.00659866
3	TraesCS2D02G288300	18.1375	-1.22177	0.00660071
3	TraesCS3A02G532700	58.0126	-1.12119	0.00662398
3	TraesCS2D02G004200	47.9625	-0.921367	0.00662496
3	TraesCS6B02G331000	2533.31	-1.00978	0.00664195
3	TraesCS4B02G180300	7.98708	-1.69933	0.00667877
3	TraesCS6A02G059100	134.678	-0.692676	0.00669003
3	TraesCS7A02G251800	69.0184	-1.53063	0.00669003
3	TraesCS2B02G530000	2158.74	-0.899767	0.00681585
3	TraesCS5B02G284400	315.584	1.05028	0.00683733
3	TraesCS5B02G549300	40.3485	-1.0312	0.00683733
3	TraesCS3A02G199200	558.015	0.442508	0.0069449
3	TraesCS3A02G237000	1.34305	-1.55381	0.00696377
3	TraesCS4D02G007200	4.2772	-1.71523	0.00697135
3	TraesCS7A02G344300	107.996	-1.27762	0.00697135
3	TraesCSU02G023200	225.688	-0.802744	0.00701194
3	TraesCS2D02G195200	1.7849	-1.75271	0.00706352
3	TraesCS1B02G174100	92.0486	-1.49187	0.00709762
3	TraesCS7A02G270300	474.073	-0.459786	0.00713732
3	TraesCS3D02G391600	472.617	-0.954941	0.0071423
3	TraesCS2B02G023600	4.2146	-1.70222	0.00714732
3	TraesCS5A02G306100	48.0316	-1.15112	0.00714828
3	TraesCS5A02G204700	58.0475	-1.0202	0.00715213
3	TraesCS5B02G409800	4.68261	-1.66045	0.00717139
3	TraesCS5B02G009200	21.3265	-1.29609	0.00717975
3	TraesCS2A02G399300	8.02629	-1.68174	0.00721788
3	TraesCS1B02G236500	124.507	-0.752564	0.00722255
3	TraesCS4B02G274300	1411.8	-0.94471	0.00722372
3	TraesCS7A02G036100	73.1194	-1.37812	0.00727955
3	TraesCS6A02G340200	13.4764	-1.38475	0.00731898
3	TraesCS5A02G004300	943.753	0.40777	0.00734176
3	TraesCS7B02G181300	24.5269	-1.64732	0.007362
3	TraesCS1A02G145800	745.238	-1.54603	0.00737554
3	TraesCS5B02G122200	202.171	0.807837	0.00737554
3	TraesCS4D02G208900	17.3289	-1.72905	0.00737828
3	TraesCS4B02G128100	246.093	-0.954634	0.00737905
3	TraesCS5A02G191000	2177.79	-0.912812	0.00737905
3	TraesCS7A02G464300	129.225	0.959665	0.00739033
3	TraesCS3D02G362800	433.392	-0.756923	0.00741838
3	TraesCS7A02G104900	51.0951	-1.33679	0.00742069
3	TraesCS2A02G299000	14.1654	-1.26339	0.00743374
3	TraesCS5A02G193600	144.696	-1.04017	0.00743374
3	TraesCS6A02G290900	8.90081	-1.67873	0.00743374
3	TraesCS7D02G111300	114.239	-1.17965	0.00744033
3	TraesCS7A02G536900	341.182	-1.55853	0.00744231
3	TraesCS2D02G441900	200.241	0.482378	0.00744807
3	TraesCS3A02G370100	47.3107	-0.858125	0.00744807
3	TraesCS7B02G445800	3.2798	-1.7383	0.00744807
3	TraesCS1B02G469300	164.35	-0.767978	0.00745135
3	TraesCS6A02G410800	14.627	-1.59066	0.00745135
3	TraesCS1B02G363700	487.657	-0.824651	0.00748656
3	TraesCS5A02G407000	438.449	-1.75057	0.00748656
3	TraesCS5D02G198800	3.59051	-1.74421	0.00750177
3	TraesCS7D02G435800	59.5381	-1.085	0.00755714
3	TraesCS1B02G237200	96.848	-0.553138	0.00759799
3	TraesCS4D02G052800	7.85832	-1.58239	0.00764658
3	TraesCS4D02G264800	47.6598	-1.03733	0.00764658
3	TraesCS6A02G117200	16.4079	-1.39087	0.00764658
3	TraesCS7B02G257000	18.658	-1.18703	0.00767729
3	TraesCS4A02G196500	94.2991	-1.36629	0.00777184
3	TraesCS1D02G382200	13.9249	-1.62572	0.00779279
3	TraesCS3B02G173400	9.78376	-1.46245	0.0078005
3	TraesCS1B02G209700	87.0661	-1.02254	0.00784838
3	TraesCS6B02G321100	2175.18	-0.792413	0.00789666
3	TraesCS3D02G341700	66.362	-1.0605	0.0079361
3	TraesCS7A02G112700	349.943	-1.60237	0.0079361
3	TraesCS2B02G228200	28.2653	-1.0294	0.00793961
3	TraesCS3D02G531900	17.6412	-1.47464	0.00793961
3	TraesCS3B02G201900	50.0622	-0.758056	0.0079537
3	TraesCS3D02G110500	250.886	-1.08037	0.0079537
3	TraesCS3D02G125300	9.84502	-1.49466	0.0079537
3	TraesCS4A02G190700	7.02042	1.64314	0.0079537
3	TraesCS6D02G121100	125.678	-0.896098	0.0079537
3	TraesCS4A02G298900	272.638	-0.905163	0.00795762
3	TraesCS2D02G503000	13456.2	0.397167	0.00799266
3	TraesCS4A02G413200	8.0214	-1.74016	0.00799266
3	TraesCS7D02G389700	247.697	-0.943867	0.00799294
3	TraesCS2B02G592000	310.931	-0.764976	0.0080265
3	TraesCS3A02G331000	536.017	0.42587	0.00805028
3	TraesCS5D02G037100	252.573	-0.55777	0.00805237
3	TraesCS5A02G185400	16.1499	-1.22873	0.00806442
3	TraesCS6D02G263700	100.512	-1.20263	0.0080727
3	TraesCS3A02G005900	155.704	-1.2226	0.00807812
3	TraesCS5D02G437000	18.8819	-1.46737	0.00807812
3	TraesCS7A02G442600	113.09	-1.31854	0.00809289
3	TraesCS2B02G196500	96.1122	-1.51712	0.00814854
3	TraesCS4B02G222200	50.2525	-0.983596	0.00816485
3	TraesCS1A02G397100	54.3302	-0.940387	0.00819492
3	TraesCS6A02G373300	11.4545	-1.42823	0.00819924
3	TraesCS6B02G201700	91.2798	-1.43058	0.00820065
3	TraesCS3A02G098000	25.453	-1.07659	0.00831222
3	TraesCS1A02G175200	335.25	-0.84467	0.00834926
3	TraesCS5A02G242800	73.9834	-0.999675	0.00835778
3	TraesCS1A02G210700	11.3047	-1.56697	0.00837321
3	TraesCS7D02G465600	34.3474	-1.28726	0.00837914
3	TraesCS5D02G397500	3.29869	-1.72047	0.00840436
3	TraesCS5A02G395300	279.835	-1.0736	0.00840742
3	TraesCS1D02G361600	104.721	-0.645582	0.00843519
3	TraesCS3A02G249000	65.5743	-1.46762	0.00843519
3	TraesCS3D02G332400	23.9097	-1.62481	0.00843519
3	TraesCS5A02G496400	34.6429	-1.0576	0.00846924
3	TraesCS5A02G288200	21.357	-1.27611	0.0084713
3	TraesCS4D02G349500	461.07	-0.942748	0.00847433
3	TraesCS1B02G250900	73.4505	-1.57361	0.00850566
3	TraesCS4A02G333400	151.432	-0.930972	0.00850566
3	TraesCS3A02G240500	1314.24	-0.595809	0.0085732
3	TraesCS2D02G500800	5.79168	-1.5773	0.00863788
3	TraesCS6A02G122200	32.7171	1.41283	0.00864866
3	TraesCS5B02G116500	874.111	0.464059	0.00867634
3	TraesCS1D02G052000	96.0183	-0.983359	0.0086963
3	TraesCS6A02G243300	93.462	-1.58065	0.00869993
3	TraesCS3B02G582500	116.982	-0.648401	0.00870694
3	TraesCS4D02G326900	51.4224	1.5156	0.00870694
3	TraesCS6B02G214400	8.88637	-1.4642	0.0087217
3	TraesCS7B02G086000	21.1277	-1.03139	0.00874543
3	TraesCS7B02G258000	29.6402	-1.43113	0.00874856
3	TraesCS3D02G372600	28.5471	-1.19529	0.00875049
3	TraesCS3D02G166500	899.668	-0.940109	0.00883966
3	TraesCS4B02G102700	56.9279	-1.19172	0.00885332
3	TraesCS3D02G482600	47.6385	-1.72516	0.00887006
3	TraesCS5A02G011300	21.0904	-1.49157	0.00887973
3	TraesCS4D02G365700	14.341	-1.16483	0.00890928
3	TraesCS2D02G502300	2340.83	-0.842732	0.00892091
3	TraesCS4A02G453500	65.2139	-1.02452	0.00895292
3	TraesCS7B02G277000	1517.2	-0.675107	0.00898715
3	TraesCS4A02G077800	196.388	-1.28041	0.00899318
3	TraesCS2B02G068200	129.732	-0.539766	0.00899416
3	TraesCS6B02G337500	139.297	-1.65666	0.00902978
3	TraesCS4D02G008500	73.8776	-1.08511	0.00903366
3	TraesCS3A02G148400	45.7728	-0.833633	0.00905278
3	TraesCS2A02G282700	46.4599	-1.22533	0.00907983
3	TraesCS3B02G341500	124.019	0.612661	0.00907983
3	TraesCS3B02G410900	153.291	-0.907369	0.00907983
3	TraesCS7D02G292900	31.0841	1.10635	0.00908981
3	TraesCS6B02G019600	230.278	1.07335	0.00912204
3	TraesCS6B02G386400	362.13	-1.0115	0.00916276
3	TraesCS3D02G509200	157.286	-0.581623	0.00917517
3	TraesCS6D02G250400	146.968	-1.32	0.00917517
3	TraesCS2D02G468200	132.166	-1.55176	0.00924357
3	TraesCS5A02G292400	149.358	-0.834929	0.00924357
3	TraesCS3B02G148900	10.1784	-1.56395	0.00926701
3	TraesCS7A02G197900	17.4551	-1.65849	0.00927128
3	TraesCS2B02G414700	989.65	-0.497787	0.0092922
3	TraesCS4A02G228600	136.824	-1.30647	0.00930044
3	TraesCS2B02G385400	329.185	-1.14656	0.00930258
3	TraesCS4A02G085000	19.2768	-1.33013	0.00930969
3	TraesCS6D02G240100	313.172	-0.870083	0.00935604
3	TraesCS5B02G521300	280.385	0.611994	0.00936756
3	TraesCS1B02G308900	589.904	-1.63382	0.00939023
3	TraesCS7B02G134500	44.6886	-1.69718	0.00939023
3	TraesCS4D02G118800	554.681	0.372784	0.00941681
3	TraesCS7B02G455000	408.522	-1.46893	0.00952588
3	TraesCS4A02G495000	479.071	-1.10653	0.00967045
3	TraesCS7B02G163300	358.998	0.542335	0.00967759
3	TraesCS6B02G289700	49.3414	-1.41033	0.00969637
3	TraesCS3B02G006400	5.23646	-1.56149	0.00971108
3	TraesCS5A02G234500	42.7924	-0.856511	0.00976998
3	TraesCS4D02G205400	10123.6	-0.915284	0.00977629
3	TraesCS5B02G177200	278.826	-0.907411	0.00977629
3	TraesCS7B02G364800	604.109	0.521964	0.00977629
3	TraesCS3B02G381400	50.2209	-1.01407	0.00978922
3	TraesCS5A02G204400	8.62411	-1.58453	0.00979215
3	TraesCS2B02G343600	62.3158	-0.876805	0.00983676
3	TraesCS4B02G207900	520.077	-1.6819	0.00983676
3	TraesCS2D02G315800	7.56472	-1.52071	0.00986325
3	TraesCS4A02G009600	3.63469	-1.58288	0.00991444
3	TraesCS4B02G339200	122.432	-1.18958	0.00991444
3	TraesCS6A02G039200	19.6072	-1.36133	0.00992175
3	TraesCS6B02G352000	30.3327	-1.37648	0.00992694
3	TraesCS7D02G466100	60.5381	-1.51557	0.00992694
3	TraesCS7B02G110400	400.319	-0.76502	0.00994981
3	TraesCS5D02G554300	302.749	-1.14111	0.00995066
3	TraesCS3D02G375500	105.193	-0.998247	0.00995521
3	TraesCS7B02G290300	207.024	-0.504144	0.00999139
3	TraesCS3A02G420900	8.21432	-1.69193	0.0100072
3	TraesCS7D02G239400	11.9543	-1.69586	0.0100114
3	TraesCS7A02G035500	3.38151	-1.5885	0.010036
3	TraesCS6B02G326600	207.531	-0.921914	0.0100997
3	TraesCS2B02G381300	44.3369	-1.14127	0.0101057
3	TraesCS4A02G064000	298.441	-0.880185	0.0101197
3	TraesCS6D02G281200	2576.09	-0.953161	0.0101242
3	TraesCS3B02G305100	176.609	-0.565427	0.0101292
3	TraesCS7B02G335500	199.206	-1.54925	0.0101292
3	TraesCS7B02G364400	1267.03	0.944762	0.0101622
3	TraesCS2D02G084700	67.293	0.718046	0.010216
3	TraesCS5D02G203400	102.883	-0.993012	0.0102233
3	TraesCS5A02G289300	721.769	0.319371	0.0102258
3	TraesCS5D02G344500	488.895	-0.868595	0.0102405
3	TraesCSU02G200800	26.0879	-1.43761	0.0102474
3	TraesCS2D02G154500	46.5588	-1.00064	0.0102541
3	TraesCS5D02G124600	352.535	0.483345	0.0102801
3	TraesCS6B02G251800	379.334	-0.51471	0.0102801
3	TraesCS6B02G406200	3.02639	-1.69977	0.0102801
3	TraesCS4D02G067400	62.1352	-0.634709	0.0102927
3	TraesCS5A02G390500	59.8474	-1.31177	0.0102929
3	TraesCS1D02G210900	3.65639	-1.6775	0.0103215
3	TraesCS7A02G458600	78.9895	0.794948	0.0103301
3	TraesCS3A02G055700	15.3924	-1.29088	0.0103704
3	TraesCS3B02G285700	400.735	-1.18288	0.0103704
3	TraesCS1A02G358600	157.05	-1.45618	0.0104327
3	TraesCS3D02G431700	78.4185	-1.05707	0.0104621
3	TraesCS5B02G349900	232.731	-0.774531	0.0104675
3	TraesCS5D02G396700	339.499	-1.09248	0.010468
3	TraesCS2D02G166500	71.9725	-1.02941	0.0105069
3	TraesCS6A02G266800	321.21	-1.01351	0.0105365
3	TraesCS4D02G251400	90.3002	-0.831354	0.0105432
3	TraesCS3A02G426700	549.136	0.981323	0.0105528
3	TraesCS5B02G197400	137.43	-1.51406	0.0105628
3	TraesCS4D02G273000	983.977	-1.05692	0.0105871
3	TraesCSU02G057000	67.4858	-1.57481	0.0107148
3	TraesCS1B02G331800	15.2935	-1.41917	0.0107278
3	TraesCS4D02G066200	630.779	-0.983446	0.0107317
3	TraesCS3B02G610800	113.468	-0.972289	0.0107596
3	TraesCS3D02G309800	43.9221	1.44098	0.0108258
3	TraesCS7A02G403500	39.5456	-0.931038	0.0108276
3	TraesCS6B02G139700	144.893	-0.939108	0.0108757
3	TraesCS5D02G467700	10.7412	-1.34312	0.0108979
3	TraesCS5B02G121400	749.542	-1.27351	0.0109165
3	TraesCS6B02G374100	17.5905	-1.57246	0.0110106
3	TraesCS7B02G337800	1.87712	-1.60464	0.0110106
3	TraesCS5A02G408500	286.838	-0.475051	0.0110251
3	TraesCS5D02G405900	418.2	0.626372	0.0110691
3	TraesCS5D02G199800	43.0513	-0.907454	0.0110706
3	TraesCS5D02G185100	979.183	-1.25315	0.0110779
3	TraesCS2D02G301400	39.6492	-1.39501	0.011087
3	TraesCS3D02G392900	19.3847	-1.45237	0.0111102
3	TraesCS4B02G347700	20.372	-1.68689	0.0111143
3	TraesCS1B02G195500	25.551	-1.64362	0.0111229
3	TraesCS3B02G297800	236.992	-1.5081	0.011151
3	TraesCS5A02G409600	816.088	-1.0272	0.011164
3	TraesCS1A02G339700	48.7177	-1.66259	0.0111848
3	TraesCS7D02G178000	43.129	-1.44368	0.0112285
3	TraesCS7D02G230000	2.12067	-1.35677	0.0112288
3	TraesCS7D02G271500	16.9733	-1.32253	0.0112309
3	TraesCS1A02G358700	6.41638	-1.64368	0.0112614
3	TraesCS5D02G218400	509.932	-1.67792	0.0112614
3	TraesCS6B02G254700	108.46	-0.788409	0.0112614
3	TraesCS3A02G454300	894.222	-1.14279	0.0113565
3	TraesCS2D02G213300	37.0154	-0.904636	0.0114754
3	TraesCS7B02G316500	334.097	-0.56044	0.0114795
3	TraesCS5A02G266600	58.3543	-1.20882	0.0114908
3	TraesCS6D02G224600	50.8013	-0.876919	0.0114908
3	TraesCS4D02G190700	64.3487	-0.969698	0.0114949
3	TraesCS3D02G210400	240.615	-1.11321	0.011569
3	TraesCS6A02G281500	13.4001	-1.39687	0.0115863
3	TraesCS7B02G192000	386.338	-0.631829	0.0115994
3	TraesCS3B02G145200	67.5438	-0.861538	0.0116007
3	TraesCS2B02G103600	112.951	-1.511	0.0116218
3	TraesCS2A02G290600	179.147	-0.960603	0.0116344
3	TraesCS4B02G221000	31.198	-1.41948	0.0116646
3	TraesCS2D02G389000	39.6858	-0.905849	0.0116967
3	TraesCS2D02G430900	35.8302	-0.909542	0.0116967
3	TraesCS3B02G510100	162.462	-1.08285	0.0117312
3	TraesCS3B02G035200	766.682	-0.71337	0.0117813
3	TraesCS4B02G009800	738.948	-0.719021	0.0117902
3	TraesCS4A02G020600	14.88	-1.27866	0.0118096
3	TraesCS7B02G310900	3.19991	-1.47876	0.0118556
3	TraesCS4D02G323600	91.3581	-0.868089	0.011883
3	TraesCS3B02G549500	41.1516	-1.6783	0.0119133
3	TraesCS2A02G195900	401.271	0.552945	0.0119746
3	TraesCS3A02G401900	363.812	-0.958011	0.0120215
3	TraesCS1A02G171800	8.58818	1.48977	0.0120776
3	TraesCS3B02G584700	663.65	-1.56362	0.0120776
3	TraesCS5D02G176300	174.951	-0.605893	0.0121298
3	TraesCS3D02G142300	2818.05	-0.704708	0.0122167
3	TraesCS3A02G398700	36.5456	1.04495	0.0122674
3	TraesCS1B02G319200	162.698	-0.946773	0.0122788
3	TraesCS3D02G355900	225.6	-1.23545	0.0122788
3	TraesCSU02G114000	14.2291	-1.66846	0.0122788
3	TraesCS3D02G083700	3256.65	-0.940441	0.0123328
3	TraesCS3B02G283700	171.027	-0.66863	0.012419
3	TraesCS7B02G411600	30.1296	-0.928804	0.012419
3	TraesCS5D02G536200	24.011	-1.21555	0.0125006
3	TraesCS1A02G049600	45.0617	-1.12498	0.0125129
3	TraesCS5D02G397200	40.1752	-0.972085	0.0125129
3	TraesCS6B02G005100	14.9652	1.15362	0.0125288
3	TraesCS5D02G227200	31.5389	-1.08807	0.0125409
3	TraesCS2D02G542700	156.831	-0.484136	0.0125417
3	TraesCS7A02G484300	198.28	0.960759	0.0125417
3	TraesCS3B02G151600	334.895	-1.00493	0.0125632
3	TraesCS1A02G157900	133.624	-1.38636	0.0125685
3	TraesCS1B02G436500	128.758	-1.46099	0.0125685
3	TraesCS2A02G368300	486.27	-0.976007	0.0125685
3	TraesCS4D02G208800	395.347	-1.63591	0.0125685
3	TraesCS5D02G183000	347.706	-0.612239	0.0125685
3	TraesCS6B02G012100	38.8898	-0.849293	0.0125685
3	TraesCS5B02G184400	18.996	-1.04486	0.0125789
3	TraesCS2A02G507500	114.998	-1.6655	0.0125861
3	TraesCS7A02G182900	41.6065	-1.38694	0.0125861
3	TraesCS3A02G338000	21.3631	-1.43189	0.0126301
3	TraesCS5B02G223700	194.885	-1.35603	0.0127357
3	TraesCS2A02G105600	483.644	0.546763	0.0127391
3	TraesCS6B02G328500	103.888	0.833476	0.0127802
3	TraesCS1B02G208800	5.4482	-1.61152	0.0128953
3	TraesCS2B02G538700	14.0459	-1.55781	0.0128996
3	TraesCS4A02G012100	45.6168	-1.33077	0.0128997
3	TraesCS7B02G167200	660.567	0.492772	0.012978
3	TraesCS1D02G043700	662.066	-0.284825	0.0130101
3	TraesCS7D02G253300	62.7397	-0.955184	0.0130543
3	TraesCS4A02G094500	42.6822	-0.949939	0.0130819
3	TraesCS4A02G245200	386.17	0.479029	0.0131338
3	TraesCS2B02G124100	389.707	-1.26359	0.0131412
3	TraesCS1B02G236600	268.778	-1.32037	0.0132734
3	TraesCS3A02G429900	77.9725	-1.13907	0.0132831
3	TraesCS3B02G162000	1652.36	-0.781674	0.0132831
3	TraesCS1D02G296500	9.65471	-1.64657	0.0133127
3	TraesCS2B02G047500	17.6202	-1.22396	0.0133456
3	TraesCS5D02G356100	8.24418	-1.33259	0.013389
3	TraesCS6B02G004300	1466.97	-0.658509	0.0134091
3	TraesCS1D02G126100	40.4429	0.853566	0.0134209
3	TraesCS1D02G148700	3.73998	-1.60677	0.0134399
3	TraesCS3D02G130700	42.1987	-1.13314	0.0134399
3	TraesCS3D02G037000	30.8192	-1.63376	0.0134517
3	TraesCS1A02G363600	33.8593	-1.20407	0.0134695
3	TraesCS4D02G360200	90.0426	-0.837122	0.0135417
3	TraesCS4B02G118800	125.826	-1.13836	0.0135418
3	TraesCS2B02G230200	179.999	0.570902	0.0136682
3	TraesCS5D02G016200	79.7919	-1.10453	0.0136709
3	TraesCS3B02G071300	7.95569	1.63904	0.0136936
3	TraesCS4D02G226900	118.134	-0.981301	0.0136936
3	TraesCS2A02G290800	2.4324	-1.43349	0.0136996
3	TraesCS7D02G371900	1909.33	-0.7211	0.0137021
3	TraesCS3B02G016800	339.072	-0.84764	0.0137092
3	TraesCS5B02G075100	1590.16	0.463591	0.0137092
3	TraesCS5B02G127900	31.5211	1.15819	0.013739
3	TraesCS4D02G063700	39.5643	-0.964181	0.013749
3	TraesCS5B02G099100	365.995	-1.52293	0.0137617
3	TraesCS3A02G160600	256.218	-0.436703	0.0138201
3	TraesCS5B02G225700	86.6038	-1.19787	0.0138365
3	TraesCS7D02G232300	229.346	-0.961904	0.0138439
3	TraesCS1D02G191900	568.505	-0.766044	0.0139111
3	TraesCS5A02G301100	231.679	-1.03698	0.0139111
3	TraesCS5B02G256000	113.042	-1.16918	0.0139126
3	TraesCS1D02G222600	702.719	-0.58329	0.013934
3	TraesCS4A02G139800	21.1294	-0.95194	0.013934
3	TraesCS2D02G170200	68.9736	-1.1735	0.0139967
3	TraesCS6D02G319300	151.255	-1.09912	0.0140524
3	TraesCS7B02G215000	1717.46	-1.11724	0.0140646
3	TraesCS4D02G084800	120.752	-0.54371	0.0140754
3	TraesCS4D02G339400	375.808	-1.49299	0.0140797
3	TraesCS3B02G178500	33.1351	-1.06415	0.0141409
3	TraesCS3D02G371900	10.777	-1.64786	0.0141409
3	TraesCS4B02G047900	1288.69	0.284745	0.0141574
3	TraesCS3B02G344200	9523.62	-0.896974	0.0141902
3	TraesCS7D02G374700	44.4157	1.3075	0.0142764
3	TraesCS6A02G421100	109.89	-0.709818	0.0142834
3	TraesCS4A02G007900	67.9975	-1.56523	0.0143016
3	TraesCS4B02G029000	190.422	-0.58494	0.0143016
3	TraesCS7B02G127600	1890.03	0.555875	0.0143016
3	TraesCS3B02G535100	72.7313	-1.47069	0.0143039
3	TraesCS7A02G027700	238.167	0.633537	0.0143039
3	TraesCS7A02G219300	26.9835	-1.45554	0.0143746
3	TraesCS4A02G268300	897.016	0.428148	0.0143762
3	TraesCS5D02G538800	125.219	-0.842642	0.0143762
3	TraesCS7D02G236600	58.1597	-1.57609	0.0144193
3	TraesCS7B02G401000	78.4922	-1.27506	0.0144893
3	TraesCS1B02G390000	578.144	0.436797	0.0145071
3	TraesCS2A02G257800	178.51	-0.465108	0.0145825
3	TraesCS5D02G477500	4109.41	-0.903246	0.0145978
3	TraesCS5A02G139900	3.03417	-1.44413	0.0146086
3	TraesCSU02G156500	25.9653	-1.6443	0.0146086
3	TraesCS4A02G303400	66.5897	-0.836004	0.0147134
3	TraesCS4D02G027100	231.852	-0.534755	0.0147134
3	TraesCS4B02G014400	127.672	-1.16366	0.0147394
3	TraesCS3A02G526000	99.1267	-0.495544	0.0147566
3	TraesCS6B02G346000	534.575	-1.63006	0.0147719
3	TraesCS5A02G158100	90.3392	1.17692	0.0148572
3	TraesCS2D02G372000	269.665	-1.56442	0.0148646
3	TraesCS5A02G356300	49.8935	-1.05268	0.0148646
3	TraesCS7A02G163300	425.434	-1.07369	0.0148646
3	TraesCS7A02G424300	81.138	-0.777317	0.0148956
3	TraesCS7D02G061400	325.32	-1.24327	0.0149043
3	TraesCS5D02G428900	59.6504	1.07735	0.0149415
3	TraesCS2B02G068800	7.60058	-1.62877	0.0149471
3	TraesCS3B02G296100	531.938	0.476134	0.0149691
3	TraesCS2A02G389400	402.957	-1.30952	0.0149834
3	TraesCS3D02G141500	20.5456	-1.43368	0.0150333
3	TraesCS2B02G248900	547.114	-0.739037	0.0150747
3	TraesCS6A02G085000	15.1971	-1.60233	0.0150766
3	TraesCS3B02G437600	199.653	-0.549873	0.0151217
3	TraesCS3D02G357000	21.0945	-1.4954	0.0151453
3	TraesCS7A02G373600	227.591	-1.16276	0.0151981
3	TraesCS2B02G372000	2777.13	-1.00723	0.0152299
3	TraesCS2D02G561400	69.3219	-1.41258	0.0152877
3	TraesCS5A02G179300	182.462	-0.902811	0.015308
3	TraesCS3B02G180100	1203.75	-0.613806	0.0153602
3	TraesCS2D02G393500	98.0447	-1.07383	0.0153664
3	TraesCS2D02G117800	457.327	0.633437	0.015457
3	TraesCS4A02G066900	345.427	0.441819	0.015457
3	TraesCS6D02G319400	6.58373	-1.5401	0.0154666
3	TraesCS7A02G343600	15.2893	-1.28311	0.0154725
3	TraesCS3D02G240900	1601.83	-0.522804	0.0154888
3	TraesCS4D02G059900	19.6428	-1.36188	0.0154888
3	TraesCS2D02G319800	369.361	-1.22406	0.015543
3	TraesCS4A02G318200	33.9604	-0.699198	0.0155979
3	TraesCS1B02G403700	339.571	0.384258	0.0156069
3	TraesCS6A02G297900	90.2922	-0.581086	0.0156124
3	TraesCS7D02G176600	125.981	-0.4994	0.0156256
3	TraesCS3B02G528700	21.1187	-1.56503	0.0156378
3	TraesCS5D02G354100	308.858	-1.03077	0.0156378
3	TraesCS4A02G005400	102.908	-1.4424	0.0156858
3	TraesCSU02G220200	3.34689	-1.40961	0.0156993
3	TraesCS2A02G120500	8.71407	-1.32894	0.0157013
3	TraesCS5A02G221600	9.72241	-1.37896	0.0157013
3	TraesCS7D02G121100	196.264	-0.701642	0.0157668
3	TraesCS1D02G054900	57.8315	-0.698407	0.0157688
3	TraesCS6B02G226600	68.9527	-0.782346	0.015798
3	TraesCS4B02G158200	103.109	-0.550038	0.0157994
3	TraesCS6B02G305300	135.608	-0.82034	0.0157994
3	TraesCS3D02G144700	29.2294	-1.12655	0.0159092
3	TraesCS4A02G299000	9.53769	-1.52608	0.0159092
3	TraesCS4D02G085000	246.647	-1.168	0.0159092
3	TraesCS2D02G339600	1248.86	-0.729365	0.0159323
3	TraesCS5B02G163500	1326.81	-0.996824	0.0159323
3	TraesCS7B02G109600	155.053	0.685805	0.0159323
3	TraesCS7D02G485400	9.46926	-1.48443	0.0159323
3	TraesCS1D02G224900	394.016	-0.894346	0.01595
3	TraesCS6B02G163200	77.2221	0.905696	0.0159516
3	TraesCS1A02G179400	55.739	-1.35095	0.0160256
3	TraesCS2A02G362200	235.168	-0.801214	0.0160256
3	TraesCS7B02G119500	22.0169	-1.21768	0.0160262
3	TraesCS7A02G229400	3.0244	-1.43745	0.01603
3	TraesCS7D02G297100	1172.59	0.576766	0.01603
3	TraesCS6A02G399500	22.4868	-1.17648	0.0160377
3	TraesCS5A02G155500	6.48702	-1.62834	0.0160518
3	TraesCS3A02G394300	128.008	-0.882415	0.0160673
3	TraesCS3A02G364300	3.56115	-1.62435	0.0160746
3	TraesCS3A02G265400	16.2319	-1.46377	0.0160979
3	TraesCS5B02G315600	144.374	-1.02371	0.0160979
3	TraesCS2B02G424400	408.205	-0.742707	0.0161038
3	TraesCS2D02G057000	4.20652	-1.54473	0.0161038
3	TraesCS2D02G375900	27.4614	-1.11779	0.0161038
3	TraesCS6A02G154700	348.239	-1.04173	0.0161151
3	TraesCS2D02G338700	88.6896	-1.12529	0.0161647
3	TraesCS4B02G046000	119.641	0.4702	0.016166
3	TraesCS1A02G321700	174.458	-0.826421	0.0162118
3	TraesCS4B02G133200	74.9057	-0.614168	0.0162118
3	TraesCS5B02G028000	71.7683	-0.674951	0.0162118
3	TraesCS7A02G225600	60.7627	-1.62668	0.0162118
3	TraesCS3A02G262800	7.98206	-1.43474	0.0162392
3	TraesCS6B02G422900	56.7776	-0.949118	0.0162503
3	TraesCS5A02G132800	147.335	-0.492423	0.0162636
3	TraesCS4D02G217600	56.6556	-1.31228	0.0163392
3	TraesCS4B02G265500	28.8911	-1.3283	0.0163429
3	TraesCS5B02G448200	251.679	-1.28387	0.0163429
3	TraesCS2B02G192200	49.8778	-1.39373	0.0164054
3	TraesCS5A02G079500	25.9176	-1.15417	0.0164054
3	TraesCS5B02G239000	17.0964	-1.56588	0.0164054
3	TraesCS2A02G305400	56.2146	-0.877123	0.0164357
3	TraesCS2A02G263800	19.2629	-1.23457	0.0164698
3	TraesCS1D02G268700	318.568	-1.06972	0.0165318
3	TraesCS4A02G110800	77.7473	-0.624001	0.0165318
3	TraesCS1D02G072200	3687.28	-1.05961	0.0165392
3	TraesCS2D02G452100	305.486	-1.0175	0.0166974
3	TraesCS5D02G230500	1291.11	-0.964599	0.0167799
3	TraesCS2B02G473800	79.7824	-1.14174	0.0169474
3	TraesCS2A02G319000	21.2816	-1.42163	0.0170003
3	TraesCS2A02G333500	98.4215	-0.863696	0.0170524
3	TraesCS5B02G318800	16.8073	-1.19079	0.0172092
3	TraesCS3D02G524700	1431	-1.45604	0.0172401
3	TraesCS4A02G499300	19.0323	-1.15664	0.0172852
3	TraesCS2B02G553300	5.04706	-1.60493	0.0173386
3	TraesCS4B02G019700	104.477	-0.812186	0.0173386
3	TraesCS5D02G268800	99.2935	-1.34165	0.0173386
3	TraesCS2D02G289800	711.289	-0.976211	0.0175189
3	TraesCS4A02G218200	614.941	-0.577284	0.0175189
3	TraesCS4B02G382900	202.735	-0.438415	0.0175189
3	TraesCS6A02G361600	203.41	-1.04637	0.0175189
3	TraesCS3B02G462900	165.802	1.0331	0.0175398
3	TraesCS2A02G171600	141.984	-0.696482	0.0175535
3	TraesCS3B02G271100	13.8578	-1.29431	0.0177079
3	TraesCS7B02G077100	39.6371	-1.03686	0.0177484
3	TraesCS2B02G070800	47.9184	-0.800988	0.0178262
3	TraesCS2D02G067000	210.435	1.00028	0.01784
3	TraesCS7B02G035200	210.227	-1.16397	0.01784
3	TraesCS2D02G440900	167.922	-1.0143	0.0178845
3	TraesCSU02G057100	13.853	-1.4783	0.017886
3	TraesCS5A02G347900	587.321	-0.910865	0.0179082
3	TraesCS4D02G295900	602.963	-1.33652	0.0179777
3	TraesCS5A02G298200	421.653	0.33246	0.0180071
3	TraesCS1D02G300000	11.217	-1.49293	0.0180748
3	TraesCS5A02G213600	801.135	-1.50798	0.0180815
3	TraesCS5D02G339500	46.757	0.98303	0.0180871
3	TraesCS3A02G274900	32.2467	-1.37085	0.0180968
3	TraesCS4A02G041400	45.6395	-0.980455	0.0180968
3	TraesCS4A02G429100	76.0742	-1.17263	0.0181026
3	TraesCS2D02G401000	41.5395	-1.60891	0.0181598
3	TraesCS2A02G479900	438.768	0.619734	0.0183366
3	TraesCS2D02G167800	67.1479	-0.694323	0.0183366
3	TraesCS7A02G277500	769.037	-0.760109	0.0183366
3	TraesCS7D02G308700	203.48	-0.58562	0.0183509
3	TraesCS2B02G233000	15.2547	-1.52466	0.0183667
3	TraesCS1A02G269200	319.858	-1.08771	0.0183722
3	TraesCS2A02G514300	94.2389	-1.05373	0.0183722
3	TraesCS3A02G129300	711.784	-0.846482	0.0183722
3	TraesCS5B02G235400	53.7319	-1.05741	0.0183722
3	TraesCS4D02G018100	120.762	-1.15127	0.018397
3	TraesCS5B02G417000	113.022	0.823984	0.018397
3	TraesCS7B02G108200	16.6725	-1.13377	0.0184616
3	TraesCS2A02G170600	379.151	-0.984874	0.0185369
3	TraesCS6A02G091400	1.55257	-0.914901	0.0185577
3	TraesCS6B02G285300	79.7709	-0.88551	0.0185609
3	TraesCS3D02G228700	1291.71	0.504367	0.018571
3	TraesCS4A02G242500	23.5165	-0.892638	0.018571
3	TraesCS4A02G293800	159.581	-0.776444	0.018571
3	TraesCS2D02G103300	751.799	0.568112	0.0187417
3	TraesCS1D02G000900	17.8135	1.58122	0.0188226
3	TraesCS4B02G226300	325.618	-1.17136	0.0188226
3	TraesCS1B02G259000	794.733	0.321583	0.0188375
3	TraesCS7B02G078400	276.984	-1.19217	0.0188375
3	TraesCS3D02G003100	9.28302	-1.1976	0.0188692
3	TraesCS5D02G239000	159.769	0.872383	0.0189215
3	TraesCS7A02G054900	549.525	0.59515	0.0189326
3	TraesCS2B02G602700	284.283	-1.49675	0.018935
3	TraesCS5A02G097100	266.915	0.413258	0.018935
3	TraesCS5B02G203700	213.653	0.704464	0.0189402
3	TraesCS1A02G280700	6.20439	-1.59565	0.018947
3	TraesCS6B02G090300	112.088	-0.537983	0.0189503
3	TraesCS1D02G134400	728.607	0.231812	0.0189878
3	TraesCS7B02G080800	35.0935	-1.04819	0.0190083
3	TraesCS5B02G291100	113.671	-1.59932	0.0190176
3	TraesCS5B02G008600	164.659	-0.766595	0.0190312
3	TraesCS3D02G149000	853.452	-1.09981	0.0190484
3	TraesCS5D02G056100	3.59152	-1.49851	0.0190563
3	TraesCS5D02G200000	1590.28	-0.891736	0.019071
3	TraesCS5D02G237800	984.936	0.649105	0.0190935
3	TraesCS4A02G053500	162.695	-1.1071	0.0191271
3	TraesCS6A02G161900	37.424	-1.29324	0.0191271
3	TraesCS3B02G374500	1846.1	0.299691	0.0191886
3	TraesCS6A02G393800	66.4434	-1.1379	0.0191915
3	TraesCS7B02G287500	48.1381	-0.979622	0.0191915
3	TraesCS7D02G015700	131.781	-1.06747	0.0191915
3	TraesCS6D02G358100	370.803	-1.00462	0.0192692
3	TraesCS3D02G150600	589.502	0.500032	0.0192785
3	TraesCS2D02G112200	586.362	0.293466	0.0193403
3	TraesCS3B02G177300	126.175	-0.620293	0.0193564
3	TraesCS5D02G308600	109.898	-0.575153	0.0193583
3	TraesCS7B02G063100	41.897	-1.48135	0.0194519
3	TraesCS2B02G137500	340.404	0.539027	0.0194723
3	TraesCS7B02G170400	80.1424	-1.17844	0.0194872
3	TraesCS3D02G176100	4.42707	-1.55354	0.0195194
3	TraesCS5D02G138100	35.3717	-0.917098	0.0195194
3	TraesCS6A02G368800	19.0207	-1.37766	0.0195194
3	TraesCS5A02G085700	144.8	0.488083	0.0195297
3	TraesCS4B02G236300	54.8798	-0.898058	0.0195858
3	TraesCS2B02G554900	617.295	-0.648783	0.0196001
3	TraesCS3A02G345800	145.602	-0.975715	0.0196159
3	TraesCS4A02G339700	36.1864	-0.986053	0.0197073
3	TraesCS3A02G404100	62.0398	-0.69494	0.0197077
3	TraesCS5B02G356200	302.113	-1.01647	0.0197706
3	TraesCS6A02G145400	4.06545	-1.5365	0.0197848
3	TraesCS1D02G184600	4.92984	-1.57877	0.0198146
3	TraesCS3D02G164500	348.911	-1.13136	0.0198449
3	TraesCS5B02G228500	1428.14	0.697093	0.0198545
3	TraesCS6B02G404500	50.2564	-0.748575	0.0198614
3	TraesCS2D02G257100	100.371	-1.34922	0.0198913
3	TraesCS7B02G321500	209.54	-1.26804	0.0198913
3	TraesCS7D02G237100	96.2228	-0.965992	0.0198913
3	TraesCS3B02G228100	7.80131	-1.5097	0.01992
3	TraesCS5A02G513200	268.108	-1.41591	0.0199372
3	TraesCS2A02G128800	162.144	-0.769876	0.0199523
3	TraesCS3A02G263000	56.1605	-0.812111	0.0199523
3	TraesCS4A02G016400	2620.9	-0.508582	0.0199523
3	TraesCS6A02G316700	359.232	-1.54655	0.0199523
3	TraesCS7B02G261800	267.968	0.382202	0.0199523
3	TraesCS7D02G206500	441.919	-0.709917	0.0199523
3	TraesCS7D02G445200	45.4836	-1.43869	0.0199523
3	TraesCS2B02G275600	19.4103	-1.3806	0.0199554
3	TraesCS7A02G562300	2.22625	-1.56751	0.0199554
3	TraesCS4D02G092000	110.674	-1.07155	0.0199585
3	TraesCS1D02G150000	340.889	-0.94304	0.0199964
3	TraesCS1B02G449700	55.6244	-1.36678	0.0200564
3	TraesCS1A02G417000	57.6327	1.09507	0.0201129
3	TraesCS3D02G152600	570.429	0.510593	0.0201129
3	TraesCS7A02G432000	232.216	0.656559	0.0201129
3	TraesCS3D02G005500	97.7313	-0.825421	0.0201549
3	TraesCS5D02G360900	38.7622	-1.08493	0.0201768
3	TraesCS1A02G262500	80.8619	-1.0298	0.0202053
3	TraesCS6B02G011400	77.0489	-1.51867	0.0202053
3	TraesCS5D02G396200	80.0388	-1.08991	0.0202445
3	TraesCS2A02G086900	116.812	-0.750944	0.0202509
3	TraesCS7D02G252900	1657.07	0.501538	0.0202906
3	TraesCS5A02G525000	218.947	-0.541303	0.0203125
3	TraesCS5A02G506600	323.469	0.56867	0.0203443
3	TraesCS5D02G519500	181.439	-0.796196	0.0204164
3	TraesCS1B02G219200	180.346	-0.920001	0.0205064
3	TraesCS2D02G080900	2714.71	0.288996	0.0205528
3	TraesCS4A02G012900	28.7963	-0.837806	0.0206258
3	TraesCS4B02G175800	119.349	-0.814765	0.0206258
3	TraesCS1B02G298800	2.0705	-1.55689	0.0206938
3	TraesCS1A02G246700	39.2099	-0.919509	0.0207088
3	TraesCS5A02G383100	83.6087	0.615024	0.0207168
3	TraesCS5A02G236700	102.505	-0.925381	0.0207384
3	TraesCSU02G261400	487.671	-0.848087	0.0207384
3	TraesCS5A02G390200	341.141	-0.679286	0.02074
3	TraesCS7D02G485300	15.2343	-1.4148	0.02074
3	TraesCS5A02G068700	2476.44	0.505896	0.0207455
3	TraesCS2A02G155300	234.248	-0.690024	0.0207822
3	TraesCS6D02G212200	88.0574	-1.43122	0.0207822
3	TraesCS7A02G018600	19.7807	-1.00725	0.0207822
3	TraesCS3A02G312800	137.697	-1.17819	0.0208563
3	TraesCS3B02G112500	20.8382	-1.12898	0.0208868
3	TraesCS1A02G068100	214.388	-1.06129	0.0209656
3	TraesCS7D02G363700	12.8286	-1.18357	0.0209656
3	TraesCS4A02G140000	470.073	-1.34967	0.0209798
3	TraesCS3A02G363900	49.1182	-1.10776	0.0209836
3	TraesCS5D02G019600	425.38	0.418081	0.0209929
3	TraesCS5D02G252800	31.0239	-1.03678	0.0209929
3	TraesCSU02G062500	1.94903	1.51562	0.0210214
3	TraesCS1D02G250000	24.0595	-1.27441	0.0210232
3	TraesCS3B02G298800	17.3028	-1.4515	0.0210587
3	TraesCS4A02G194500	396.051	0.371874	0.0210635
3	TraesCS7A02G001100	33.6619	-1.24173	0.0211055
3	TraesCS2D02G124800	64.7429	-0.981693	0.02111
3	TraesCS5D02G521600	5.67317	-1.53447	0.02111
3	TraesCS1A02G201300	132.134	-0.694496	0.0211161
3	TraesCS3D02G334300	5.38742	-1.5198	0.0211161
3	TraesCS5A02G396400	327.652	0.600577	0.0211161
3	TraesCS2B02G042700	738.012	0.86982	0.0212501
3	TraesCS3D02G238000	26.039	-1.57918	0.0212501
3	TraesCS3A02G216100	179.525	0.85433	0.0212756
3	TraesCS4B02G062900	2170.03	-0.904581	0.021277
3	TraesCS3A02G446500	1470.09	-0.733232	0.0213489
3	TraesCS5D02G283400	7.08036	-1.47108	0.0213489
3	TraesCS3D02G167800	324.333	-0.398224	0.0213691
3	TraesCS2D02G260200	89.1673	-1.19359	0.0214436
3	TraesCS6D02G360000	1750	0.677086	0.0214661
3	TraesCS3B02G148700	32.9964	-1.29176	0.0214856
3	TraesCS6B02G280700	751.784	-0.407829	0.0215265
3	TraesCS5A02G314400	228.387	-0.835785	0.0218348
3	TraesCS4A02G114900	38.2091	-1.04923	0.0218832
3	TraesCS4D02G038300	744.332	0.527171	0.0218832
3	TraesCS6D02G243000	569.793	-0.753968	0.0219054
3	TraesCS4B02G280700	958.22	-0.567112	0.0219062
3	TraesCS3B02G008700	195.123	-0.713206	0.0219163
3	TraesCS3B02G113100	6.61125	-1.4146	0.0219362
3	TraesCS6A02G348400	38.961	-1.47426	0.0219529
3	TraesCS7A02G195700	53.494	-0.761437	0.0219529
3	TraesCS7D02G196500	91.4526	-1.06553	0.0219529
3	TraesCS4D02G314300	25.9902	-1.01365	0.0219662
3	TraesCS1B02G451200	2563.47	1.54227	0.0219876
3	TraesCS3D02G446700	1465.21	-1.10702	0.0220501
3	TraesCS6B02G084800	3.32151	-1.55736	0.0220814
3	TraesCS6B02G404800	21.8949	-1.21655	0.0220814
3	TraesCS7A02G438100	6.18208	-1.56251	0.0221143
3	TraesCS7A02G490300	67.9824	-0.69359	0.0222037
3	TraesCS7A02G031900	17.2115	1.03588	0.0222372
3	TraesCS4D02G315300	144.619	-1.10121	0.0222845
3	TraesCS1B02G248700	7.21267	-1.54381	0.0222867
3	TraesCS3D02G020700	25.2218	-1.29249	0.0222867
3	TraesCS7A02G411700	10.0107	-1.43779	0.0223203
3	TraesCS1A02G192200	340.962	-0.537422	0.0223334
3	TraesCS2B02G530500	30207.4	0.376667	0.0224879
3	TraesCS4D02G277000	112.234	-1.21861	0.0225096
3	TraesCS5A02G217800	112.982	-0.457947	0.022534
3	TraesCS7A02G325500	2391.33	-0.865582	0.022534
3	TraesCS1D02G114200	367.421	0.485166	0.0225504
3	TraesCS2D02G517100	7.42379	1.52669	0.0225504
3	TraesCS7B02G133100	99.9897	-0.579388	0.0225585
3	TraesCS4D02G237700	107.583	-0.832297	0.0225586
3	TraesCS3D02G144500	1534.14	-0.997082	0.0226252
3	TraesCS5D02G509600	2925.87	0.258649	0.0226252
3	TraesCS6D02G251800	14487.4	-1.19616	0.0226252
3	TraesCS3B02G168000	564.228	-0.733914	0.0227216
3	TraesCS2B02G197000	342.765	-0.921474	0.0227553
3	TraesCS3A02G191000	474.77	1.03933	0.0228036
3	TraesCS4A02G053700	502.753	0.598208	0.0228036
3	TraesCS6D02G290400	1.73522	-0.765233	0.0230102
3	TraesCS7D02G222300	3419.53	0.609199	0.0230817
3	TraesCS3D02G044200	11.7279	-1.18218	0.0231
3	TraesCS2B02G148200	254.864	-1.01433	0.0231544
3	TraesCS2D02G381500	131.114	-0.617317	0.0231563
3	TraesCS2D02G552700	200.969	-1.12173	0.0231563
3	TraesCS4B02G262400	61.0926	-0.885686	0.0231709
3	TraesCS2D02G541000	630.403	0.915711	0.0232438
3	TraesCS5D02G114300	795.132	-0.480352	0.0232438
3	TraesCS2D02G173300	78.4453	-1.41575	0.0233273
3	TraesCS7D02G417100	106.993	-0.802465	0.0233285
3	TraesCS2A02G501800	1616.03	-0.856674	0.0233997
3	TraesCS5D02G506000	508.168	-0.61012	0.0234128
3	TraesCS6A02G216400	1031.12	-0.877849	0.0234128
3	TraesCS2B02G120700	32.2707	-0.989945	0.0234332
3	TraesCS3B02G086700	9.64962	-1.30644	0.0234429
3	TraesCS2A02G168200	77.9317	-1.3415	0.0234957
3	TraesCS2A02G223000	641.13	0.400982	0.0234999
3	TraesCS2A02G417300	271.162	-1.37133	0.0234999
3	TraesCS2B02G270200	300.529	-0.468108	0.0234999
3	TraesCS5D02G254300	154.666	-1.01713	0.0234999
3	TraesCS3A02G524400	183.603	-0.554127	0.0235888
3	TraesCS1A02G375200	175.141	-0.904833	0.0236072
3	TraesCS4D02G061800	8507.2	-0.592656	0.0236362
3	TraesCS7B02G144300	211.533	-0.500059	0.0236362
3	TraesCS1B02G199500	36.1444	-1.0737	0.0236527
3	TraesCS2A02G525000	154.522	-1.04436	0.0237229
3	TraesCS1A02G260700	22.3828	-1.07334	0.0238147
3	TraesCS4D02G214200	440.458	0.438984	0.0238147
3	TraesCS7B02G103100	474.631	0.490751	0.0238147
3	TraesCS4A02G081600	93.0453	-1.1935	0.0238416
3	TraesCS6D02G222400	11.043	-1.20283	0.0238416
3	TraesCS5D02G252400	1061.89	-1.24889	0.0238591
3	TraesCS1A02G115400	72.7931	-1.35687	0.0239186
3	TraesCS6B02G454900	413.092	0.834832	0.0240193
3	TraesCS5B02G261500	16.8375	-1.55643	0.0240233
3	TraesCS5B02G561400	16.721	-1.51224	0.0240535
3	TraesCS5B02G246200	8.11149	-1.44135	0.0240538
3	TraesCS5D02G247700	263.896	-0.932223	0.024191
3	TraesCS5D02G339600	78.4978	0.958568	0.0242112
3	TraesCS2A02G480900	284.195	-0.654073	0.0242371
3	TraesCS6D02G136600	2069.44	-0.667617	0.0242582
3	TraesCS3B02G315200	24.9798	-1.25176	0.0242977
3	TraesCS5B02G301900	106.231	-0.532915	0.0242977
3	TraesCS5A02G535000	34.7586	-1.16221	0.0243181
3	TraesCS6D02G165900	90.8026	0.69581	0.0243336
3	TraesCS3D02G373600	8.87705	-1.49839	0.0243445
[truncated: 15,934 more rows]
