# Supplementary material for: Wheat NAM genes regulate the majority of early monocarpic senescence transcriptional changes including nitrogen remobilization genes
Source: G3 (Bethesda). 2022 Oct 13;13(2):jkac275. doi: 10.1093/g3journal/jkac275 (PMC9911049; doi:10.1093/g3journal/jkac275)
Supplement: jkac275_Supplementary_Table_S12 [file jkac275_supplementary_table_s12.xlsx]

## Sheet: Sheet1
Supplementary Table 12. Expression pattern of additional genes indirectly involved in the nitrogen pathway at seven timepoints in WT and RNAi. Only genes expressed >0.5tpm in at least 1 timepoint are shown. Brown rectangles represent up-regulated genes in WT; dark green rectangles represent up-regulated genes in RNAi; pale yellow rectangles represent down-regulated genes in WT and pale green rect…
Gene Name	Wheat gene IDs	WT								RNAi							Arabidopsis orthologs	Category
		3	7	10	13	15	19	26		3	7	10	13	15	19	26
IDH1	TraesCS2B02G356300																AT4G35260	Isocitrate dehydrogenase
MDH	TraesCS7A02G386600																AT3G47520	Malate dehydrogenase
MMDH2	TraesCS1B02G443200																AT3G15020	Carbon Metabolism
MSS1	TraesCS4B02G243500																AT5G26340	Carbon Transporter
MSS1	TraesCS6B02G384700																AT5G26340	Carbon Transporter
PGM1	TraesCS6B02G331600																AT1G78050	Carbon Metabolism
PGM1	TraesCS6D02G281900																AT1G78050	Carbon Metabolism
PGM1	TraesCS7B02G086800																AT1G78050	Carbon Metabolism
PGM2	TraesCS3B02G373000																AT3G08590	Carbon Metabolism
PGM2	TraesCS3D02G334500																AT3G08590	Carbon Metabolism
PPC3	TraesCS5A02G181800																AT3G14940	Carbon Metabolism
PPC3	TraesCS5B02G179800																AT3G14940	Carbon Metabolism
PPC3	TraesCS5D02G186200																AT3G14940	Carbon Metabolism
PPC3	TraesCS6A02G195600																AT3G14940	Carbon Metabolism
PPC3	TraesCS6D02G183200																AT3G14940	Carbon Metabolism
PPC3	TraesCS7A02G345400																AT3G14940	Carbon Metabolism
PPC3	TraesCS7B02G237900																AT3G14940	Carbon Metabolism
PPC3	TraesCS7D02G333900																AT3G14940	Carbon Metabolism
SUC2	TraesCS5D02G001200																AT1G22710	Carbon Transporter
TKL1	TraesCS7D02G066500																AT3G60750	Carbon Metabolism
TKL1	TraesCSU02G063400																AT3G60750	Carbon Metabolism
TRA2	TraesCS3A02G439800																AT5G13420	Carbon Metabolism
TRA2	TraesCS3B02G473800																AT5G13420	Carbon Metabolism
TRA2	TraesCS3D02G432600																AT5G13420	Carbon Metabolism
RTE	TraesCS3A02G250100																AT2G26070	Ethylene
RTE	TraesCS3B02G279600																AT2G26070	Ethylene
RTE	TraesCS3D02G250500																AT2G26070	Ethylene
TOPP1	TraesCS6D02G388000																AT2G29400	N linked
TOPP9	TraesCS6D02G388000																AT3G05580	N linked
ALN	TraesCS2A02G587900																AT4G04955	N linked
ALN	TraesCS2D02G565300																AT4G04955	N linked
CIPK23	TraesCS2D02G252600																AT1G30270	N signaling
CIKP8	TraesCS3B02G225800																AT4G24400	N signaling
ADH1	TraesCS4A02G202100																AT1G77120	Isocitrate dehydrogenase
ADH1	TraesCS4A02G202300																AT1G77120	Isocitrate dehydrogenase
ADH1	TraesCS4B02G106500																AT1G77120	Isocitrate dehydrogenase
At1g64590	TraesCS4A02G492800																AT1G64590	Protein Coding
UMAMIT36	TraesCS5A02G220500																AT1G70260	Protein Coding
UMAMIT36	TraesCS5B02G219600																AT1G70260	Protein Coding
UMAMIT36	TraesCS5D02G228400																AT1G70260	Protein Coding
UMAMIT36	TraesCS5D02G228500																AT1G70260	Protein Coding
At4g32950	TraesCS4B02G162100																AT4G32950	Protein Coding
At5g42610	TraesCS1A02G168600																AT5G42610	Protein Coding
At5g42610	TraesCS1B02G188300																AT5G42610	Protein Coding
At5g42610	TraesCS1D02G166600																AT5G42610	Protein Coding
At5g42610	TraesCS4D02G238100																AT5G42610	Protein Coding
CEP2	TraesCS3D02G340500																AT3G48340	Cysteine proteases
FRO2	TraesCS2A02G396000																AT1G01580	Protein Coding
MSBR5	TraesCS1A02G252400																AT4G04830	Protein Coding
MSBR5	TraesCS1B02G265600																AT4G04830	Protein Coding
MSBR5	TraesCS1D02G252100																AT4G04830	Protein Coding
MSBR5	TraesCS6A02G332000																AT4G04830	Protein Coding
MSRB4	TraesCS1A02G252400																AT4G04810	Protein Coding
MSRB4	TraesCS1B02G265600																AT4G04810	Protein Coding
MSRB4	TraesCS1D02G252100																AT4G04810	Protein Coding
MSRB4	TraesCS6A02G332000																AT4G04810	Protein Coding
PER2	TraesCS2A02G476300																AT1G05250	Peroxidase
RSW3	TraesCS4A02G066900																AT5G63840	Protein Coding
RSW3	TraesCS4B02G244500																AT5G63840	Protein Coding
RSW3	TraesCS4D02G244900																AT5G63840	Protein Coding
THI1	TraesCS3B02G435500																AT5G54770	Protein Coding
TOP2	TraesCS3B02G425400																AT5G10540	Protease
MAP1B	TraesCS7B02G234300																AT3G25740	Protease
MAP1B	TraesCS6D02G196200																AT3G25740	Protease
MAP1B	TraesCS6A02G213500																AT3G25740	Protease
APA2	TraesCS1A02G404500																AT1G62290	Protease
